# Supplementary material for: Hexokinase 2 is an RNA-binding protein that regulates mRNA translation independently of glycolysis and induces melanoma cell proliferation
Source: PLoS Biol. 2025 Sep 16;23(9):e3003364. doi: 10.1371/journal.pbio.3003364 (PMC12494293; doi:10.1371/journal.pbio.3003364)
Supplement: S1 Data — Individual numerical values for panels Fig 1C and 1F. (XLSX) [file pbio.3003364.s016.xlsx]

## Sheet: Fig. 1C
GeneID	Log2 (fold change)	-Log (p-value)
ENSG00000160447	-4.63402	2.97171
ENSG00000140650	-4.63137	3.73465
ENSG00000104147	-3.94322	2.45681
ENSG00000204839	-3.03441	2.26271
ENSG00000173077	-2.85761	2.33999
ENSG00000213625	-2.78729	2.93645
ENSG00000127481	-2.71311	2.94388
ENSG00000132792	-2.53863	2.27986
ENSG00000141012	-2.4787	2.23506
ENSG00000085999	-2.47634	2.51507
ENSG00000136068	-2.46209	0.585277
ENSG00000130429	-2.27868	1.5275
ENSG00000136504	-2.26189	1.53729
ENSG00000166091	-2.17828	2.65951
ENSG00000117877	-2.13685	2.75199
ENSG00000069712	-2.1349	1.69059
ENSG00000183726	-2.07043	2.93108
ENSG00000169635	-1.86351	1.44378
ENSG00000133142	-1.74791	1.59896
ENSG00000063438	-1.7155	2.49147
ENSG00000214941	-1.66447	1.87531
ENSG00000151062	-1.62762	1.01268
ENSG00000169184	-1.62169	1.57308
ENSG00000104976	-1.61452	1.08858
ENSG00000149761	-1.57295	1.59062
ENSG00000163719	-1.56669	0.314166
ENSG00000179456	-1.47535	1.04468
ENSG00000140479	-1.46506	0.750043
ENSG00000148634	-1.45836	1.88965
ENSG00000224870	-1.44217	0.776192
ENSG00000257093	-1.43154	0.780905
ENSG00000168806	-1.4224	2.18857
ENSG00000203791	-1.32829	1.51439
ENSG00000179094	-1.31821	0.96603
ENSG00000120215	-1.30591	0.971415
ENSG00000167670	-1.27624	1.26763
ENSG00000184408	-1.27152	0.923216
ENSG00000069943	-1.2705	1.24356
ENSG00000139200	-1.2697	0.83792
ENSG00000196569	-1.25589	1.20118
ENSG00000189227	-1.25545	0.836927
ENSG00000215421	-1.24271	0.927787
ENSG00000035687	-1.2342	1.11319
ENSG00000177694	-1.2333	1.10419
ENSG00000109667	-1.22947	1.08838
ENSG00000035664	-1.22439	0.780113
ENSG00000110031	-1.21617	0.69584
ENSG00000188153	-1.2107	0.457396
ENSG00000205002	-1.17984	0.737814
ENSG00000159259	-1.17962	0.975672
ENSG00000140332	-1.16373	0.60467
ENSG00000161642	-1.15269	1.31369
ENSG00000184160	-1.14433	0.917043
ENSG00000064545	-1.13881	0.471538
ENSG00000141258	-1.13402	0.856054
ENSG00000180233	-1.13216	1.07787
ENSG00000183955	-1.11891	1.61789
ENSG00000110442	-1.11172	0.436657
ENSG00000124006	-1.10995	1.00875
ENSG00000204262	-1.10327	0.564972
ENSG00000119471	-1.10024	1.08563
ENSG00000184428	-1.09653	1.90958
ENSG00000204220	-1.08676	1.17413
ENSG00000036257	-1.0851	1.23764
ENSG00000129460	-1.07796	1.03803
ENSG00000058335	-1.07221	0.688271
ENSG00000169136	-1.06932	0.965743
ENSG00000204444	-1.06742	0.532211
ENSG00000225921	-1.06292	0.68069
ENSG00000165115	-1.06011	1.20614
ENSG00000118620	-1.03438	1.60027
ENSG00000064300	-1.03148	1.25201
ENSG00000130811	-1.01926	0.871315
ENSG00000163032	-1.01245	1.32847
ENSG00000188092	-1.0017	0.889943
ENSG00000102096	-0.994771	0.519242
ENSG00000198727	-0.988965	0.891015
ENSG00000100351	-0.987524	0.809172
ENSG00000165660	-0.98374	0.614413
ENSG00000137266	-0.977612	0.983338
ENSG00000169251	-0.975084	0.546258
ENSG00000131089	-0.971788	0.529401
ENSG00000108389	-0.968611	0.474004
ENSG00000115884	-0.953958	1.53527
ENSG00000138018	-0.951902	0.627607
ENSG00000213445	-0.94963	0.899941
ENSG00000181924	-0.948988	0.575882
ENSG00000075618	-0.945443	0.638574
ENSG00000203965	-0.939869	1.08217
ENSG00000100425	-0.937448	0.49786
ENSG00000066379	-0.936446	2.1835
ENSG00000162642	-0.935091	0.487575
ENSG00000221914	-0.930123	0.798352
ENSG00000181433	-0.92696	0.666318
ENSG00000145545	-0.926142	0.510495
ENSG00000174804	-0.925928	0.657299
ENSG00000147604	-0.924739	1.26581
ENSG00000167522	-0.92352	0.706081
ENSG00000170100	-0.921449	0.762965
ENSG00000118705	-0.920806	1.02995
ENSG00000169756	-0.9189	1.28141
ENSG00000178104	-0.915214	1.14634
ENSG00000134247	-0.908992	1.37188
ENSG00000167550	-0.907326	0.514537
ENSG00000258881	-0.903797	1.41818
ENSG00000078674	-0.903668	0.488888
ENSG00000132819	-0.897864	0.527786
ENSG00000143742	-0.890997	0.874011
ENSG00000184178	-0.889333	0.470264
ENSG00000115234	-0.886548	0.346446
ENSG00000165388	-0.879758	0.589548
ENSG00000142166	-0.875893	0.411963
ENSG00000133243	-0.875778	0.31751
ENSG00000100142	-0.873534	0.998122
ENSG00000142178	-0.869464	0.497517
ENSG00000226479	-0.866789	0.406231
ENSG00000121964	-0.864211	1.17395
ENSG00000100209	-0.863353	0.70688
ENSG00000186017	-0.858766	0.649119
ENSG00000014641	-0.856641	0.604051
ENSG00000170469	-0.855307	1.04547
ENSG00000165424	-0.854507	0.479897
ENSG00000119559	-0.852044	0.569872
ENSG00000186184	-0.849713	1.15422
ENSG00000142444	-0.849682	0.369971
ENSG00000157851	-0.844993	0.560662
ENSG00000072786	-0.843781	1.02525
ENSG00000185640	-0.841839	0.490477
ENSG00000189298	-0.840592	0.422161
ENSG00000154493	-0.83964	0.622617
ENSG00000165983	-0.839468	0.74004
ENSG00000159202	-0.836905	1.66526
ENSG00000158122	-0.836224	1.87603
ENSG00000101574	-0.835891	0.4837
ENSG00000160678	-0.831433	0.709686
ENSG00000254901	-0.831352	0.908186
ENSG00000183840	-0.830328	2.10926
ENSG00000087842	-0.829652	0.346432
ENSG00000124155	-0.827262	0.540769
ENSG00000137628	-0.826967	1.06287
ENSG00000213889	-0.826483	1.0265
ENSG00000117632	-0.826093	0.422281
ENSG00000168883	-0.823305	1.85277
ENSG00000141456	-0.822627	0.339662
ENSG00000168090	-0.812373	0.757395
ENSG00000120049	-0.808388	1.42638
ENSG00000150316	-0.806824	0.560386
ENSG00000101152	-0.806773	0.887328
ENSG00000151929	-0.806621	0.439946
ENSG00000070018	-0.803656	0.492646
ENSG00000065559	-0.803381	0.572992
ENSG00000128709	-0.79901	0.400824
ENSG00000111670	-0.798839	0.838689
ENSG00000109787	-0.798436	0.921268
ENSG00000169857	-0.797675	0.518186
ENSG00000075142	-0.796412	0.524131
ENSG00000181826	-0.794527	0.915067
ENSG00000114268	-0.791876	0.460605
ENSG00000128159	-0.786569	2.16728
ENSG00000170043	-0.786449	0.389636
ENSG00000196550	-0.786235	1.0981
ENSG00000153989	-0.78541	0.501674
ENSG00000155463	-0.782279	0.517989
ENSG00000178035	-0.781848	0.465215
ENSG00000188158	-0.776598	1.6088
ENSG00000137563	-0.775256	1.79129
ENSG00000131375	-0.775001	0.989331
ENSG00000144488	-0.770928	0.456635
ENSG00000132563	-0.769712	0.47978
ENSG00000161091	-0.768382	1.06271
ENSG00000149016	-0.76553	0.831507
ENSG00000168887	-0.763307	0.371755
ENSG00000107140	-0.76145	1.22624
ENSG00000184220	-0.760741	0.433533
ENSG00000205209	-0.758324	0.960201
ENSG00000197372	-0.757129	1.73009
ENSG00000174151	-0.756464	0.613577
ENSG00000018869	-0.75506	0.389906
ENSG00000075234	-0.747478	0.437015
ENSG00000151474	-0.745234	0.384768
ENSG00000160813	-0.7439	1.13978
ENSG00000171428	-0.74294	0.885677
ENSG00000240344	-0.742137	0.603591
ENSG00000143149	-0.7391	1.14574
ENSG00000126217	-0.737961	0.808192
ENSG00000130921	-0.736487	0.320425
ENSG00000166262	-0.736023	0.824287
ENSG00000007516	-0.735335	0.339002
ENSG00000166845	-0.732695	1.19205
ENSG00000130844	-0.731367	0.497591
ENSG00000132485	-0.729814	0.478895
ENSG00000111752	-0.729767	1.49798
ENSG00000174276	-0.72926	0.481189
ENSG00000128683	-0.72485	0.493677
ENSG00000054116	-0.72236	0.83223
ENSG00000023902	-0.722263	1.36276
ENSG00000163814	-0.72217	0.360781
ENSG00000148835	-0.721476	1.2967
ENSG00000120327	-0.721267	0.58328
ENSG00000180447	-0.719718	1.51123
ENSG00000156970	-0.719691	0.907366
ENSG00000136159	-0.716946	2.29889
ENSG00000100528	-0.711211	0.738784
ENSG00000166793	-0.710318	1.49361
ENSG00000130204	-0.708175	1.29538
ENSG00000183032	-0.707224	0.977733
ENSG00000100629	-0.707141	0.68899
ENSG00000159086	-0.700821	1.54178
ENSG00000178980	-0.694137	0.5803
ENSG00000198408	-0.690572	0.864915
ENSG00000155363	-0.689896	0.546708
ENSG00000157916	-0.687416	2.38907
ENSG00000176915	-0.685263	0.629135
ENSG00000165821	-0.680912	0.596249
ENSG00000101850	-0.680541	0.864497
ENSG00000171435	-0.677327	0.773111
ENSG00000135111	-0.67529	1.7916
ENSG00000010256	-0.674315	0.382519
ENSG00000160796	-0.673513	0.657679
ENSG00000103260	-0.672926	0.989156
ENSG00000119401	-0.672549	0.389492
ENSG00000118263	-0.672153	0.216935
ENSG00000258311	-0.671024	2.02679
ENSG00000105617	-0.668928	1.3118
ENSG00000197223	-0.668873	1.27499
ENSG00000151726	-0.668234	0.769588
ENSG00000184005	-0.667697	0.76084
ENSG00000164056	-0.667674	0.568276
ENSG00000187456	-0.666866	0.641676
ENSG00000171174	-0.665065	0.361758
ENSG00000181218	-0.664867	0.32563
ENSG00000214413	-0.661387	0.937685
ENSG00000224940	-0.661142	0.89566
ENSG00000170322	-0.660319	1.67805
ENSG00000189320	-0.659834	0.974643
ENSG00000143727	-0.658484	0.997681
ENSG00000112335	-0.655366	1.00631
ENSG00000244486	-0.655186	1.36731
ENSG00000150394	-0.652081	0.88001
ENSG00000186862	-0.651023	0.671601
ENSG00000168792	-0.651004	0.521955
ENSG00000100523	-0.650871	0.30566
ENSG00000155729	-0.647818	0.544243
ENSG00000108352	-0.646785	0.315101
ENSG00000132196	-0.646454	0.784167
ENSG00000176563	-0.645942	0.324103
ENSG00000105668	-0.644101	0.38309
ENSG00000214160	-0.638795	1.41375
ENSG00000090857	-0.634562	0.287958
ENSG00000228594	-0.634037	0.291141
ENSG00000170379	-0.63381	1.48979
ENSG00000104427	-0.629814	0.407316
ENSG00000163638	-0.628296	1.42285
ENSG00000013588	-0.626575	0.664398
ENSG00000159733	-0.626223	0.699905
ENSG00000104312	-0.625236	0.753504
ENSG00000103876	-0.624523	0.393811
ENSG00000010270	-0.623764	0.698294
ENSG00000164031	-0.622642	0.425918
ENSG00000183665	-0.621627	0.93368
ENSG00000011243	-0.618506	0.440906
ENSG00000139625	-0.618461	0.484313
ENSG00000095383	-0.618159	1.61457
ENSG00000104381	-0.617479	1.02951
ENSG00000148308	-0.616719	0.358539
ENSG00000139921	-0.615199	0.379884
ENSG00000136143	-0.613508	0.600685
ENSG00000213903	-0.612904	0.675248
ENSG00000173261	-0.611886	0.281304
ENSG00000122257	-0.610286	0.658536
ENSG00000120333	-0.607334	0.727029
ENSG00000131844	-0.605971	0.328598
ENSG00000152192	-0.605766	0.298761
ENSG00000172840	-0.605721	0.375874
ENSG00000101310	-0.605037	1.58541
ENSG00000099953	-0.604925	0.758692
ENSG00000103356	-0.604387	0.254697
ENSG00000125772	-0.603431	1.10211
ENSG00000272047	-0.602483	0.294974
ENSG00000161328	-0.601602	0.35152
ENSG00000164983	-0.600738	1.54589
ENSG00000213901	-0.600349	0.316211
ENSG00000141642	-0.600129	0.477745
ENSG00000151876	-0.600122	0.401876
ENSG00000101940	-0.59996	0.511565
ENSG00000129667	-0.598556	1.27961
ENSG00000115128	-0.597962	0.828431
ENSG00000162620	-0.59436	0.329362
ENSG00000124772	-0.591526	0.830603
ENSG00000168374	-0.590461	0.739404
ENSG00000151617	-0.589664	0.390087
ENSG00000061656	-0.58936	0.430366
ENSG00000081181	-0.587731	0.676035
ENSG00000083520	-0.586125	1.53168
ENSG00000173137	-0.585934	0.275676
ENSG00000166126	-0.58503	0.719623
ENSG00000152455	-0.584627	0.393478
ENSG00000142459	-0.584085	0.289779
ENSG00000179583	-0.582063	0.41681
ENSG00000170264	-0.581028	1.08193
ENSG00000147548	-0.580671	0.458536
ENSG00000108176	-0.580139	0.412921
ENSG00000102781	-0.580108	0.46203
ENSG00000110092	-0.57969	1.27771
ENSG00000131467	-0.578685	0.802732
ENSG00000241127	-0.578616	1.07468
ENSG00000123159	-0.578171	0.625688
ENSG00000124486	-0.578057	0.197147
ENSG00000137509	-0.577928	1.64448
ENSG00000137868	-0.577405	1.08963
ENSG00000100376	-0.577208	0.266755
ENSG00000115091	-0.57697	1.28809
ENSG00000178860	-0.576917	0.678648
ENSG00000143776	-0.576751	0.281959
ENSG00000163479	-0.574539	1.20933
ENSG00000164761	-0.571389	1.37783
ENSG00000141127	-0.571054	0.510348
ENSG00000111186	-0.570382	0.476693
ENSG00000079134	-0.570375	1.01776
ENSG00000088854	-0.567361	0.406151
ENSG00000163444	-0.565544	0.44396
ENSG00000168280	-0.564409	1.10581
ENSG00000146221	-0.564366	0.782289
ENSG00000263053	-0.563158	0.33127
ENSG00000159479	-0.560814	0.251329
ENSG00000175581	-0.560701	0.496904
ENSG00000013561	-0.560686	0.382794
ENSG00000105053	-0.560624	0.426805
ENSG00000108848	-0.560568	1.03714
ENSG00000176401	-0.559953	1.51368
ENSG00000164258	-0.55653	0.67968
ENSG00000176454	-0.556478	0.449227
ENSG00000148943	-0.55572	0.525324
ENSG00000139211	-0.554897	0.814208
ENSG00000084090	-0.553064	0.465262
ENSG00000185480	-0.552827	0.708053
ENSG00000167468	-0.551924	0.965942
ENSG00000204392	-0.551295	0.306704
ENSG00000123178	-0.551223	1.31436
ENSG00000198502	-0.551116	0.568313
ENSG00000170681	-0.551058	0.481736
ENSG00000204248	-0.550735	0.667318
ENSG00000196505	-0.550539	0.46133
ENSG00000124422	-0.549299	0.900439
ENSG00000140688	-0.548107	0.521158
ENSG00000198585	-0.547577	0.957966
ENSG00000132185	-0.54668	0.477155
ENSG00000133114	-0.545452	1.54682
ENSG00000169418	-0.544836	0.906575
ENSG00000106348	-0.54459	0.514679
ENSG00000123610	-0.544373	0.251673
ENSG00000130755	-0.544124	0.665513
ENSG00000188368	-0.543694	0.334475
ENSG00000158560	-0.543416	0.90056
ENSG00000196535	-0.543013	0.767721
ENSG00000020181	-0.542991	0.575999
ENSG00000164086	-0.54292	0.318978
ENSG00000104067	-0.542841	0.928353
ENSG00000176697	-0.54093	0.806597
ENSG00000001460	-0.540216	0.758214
ENSG00000117713	-0.539888	0.305287
ENSG00000129235	-0.539861	0.245844
ENSG00000198797	-0.539325	0.47502
ENSG00000163840	-0.53835	1.30355
ENSG00000137168	-0.538278	0.925879
ENSG00000117318	-0.53774	1.34604
ENSG00000099822	-0.537126	1.00479
ENSG00000152457	-0.536121	0.52846
ENSG00000066117	-0.535773	1.32867
ENSG00000157353	-0.534817	1.05275
ENSG00000172201	-0.53442	0.854221
ENSG00000137812	-0.533362	1.43577
ENSG00000119616	-0.531642	0.899055
ENSG00000136450	-0.531579	0.556163
ENSG00000046651	-0.530309	0.490478
ENSG00000102786	-0.530096	0.52636
ENSG00000134986	-0.529732	0.913
ENSG00000211455	-0.527968	1.39174
ENSG00000109066	-0.52753	0.557483
ENSG00000260456	-0.527128	0.74205
ENSG00000171224	-0.52646	1.00724
ENSG00000157540	-0.526215	0.75583
ENSG00000181649	-0.524615	1.08541
ENSG00000168781	-0.523496	0.47068
ENSG00000175110	-0.522396	0.346478
ENSG00000122417	-0.521971	1.39942
ENSG00000101400	-0.521494	0.672274
ENSG00000137831	-0.521395	0.463787
ENSG00000143614	-0.520917	0.526361
ENSG00000148985	-0.520408	1.14031
ENSG00000182508	-0.52028	1.13488
ENSG00000131944	-0.519565	0.923153
ENSG00000101266	-0.519527	1.18985
ENSG00000165525	-0.518938	1.12298
ENSG00000075073	-0.517591	1.38765
ENSG00000143772	-0.516869	1.36246
ENSG00000214706	-0.516827	1.26483
ENSG00000101849	-0.516166	0.379337
ENSG00000160785	-0.51543	0.338543
ENSG00000145388	-0.515232	0.730699
ENSG00000171150	-0.514622	1.47209
ENSG00000138696	-0.513903	0.808624
ENSG00000167969	-0.513865	0.463551
ENSG00000071539	-0.513332	0.187463
ENSG00000103888	-0.51216	0.50532
ENSG00000152822	-0.510775	0.9038
ENSG00000156171	-0.510553	0.115727
ENSG00000104643	-0.509995	1.04483
ENSG00000162734	-0.509858	0.519124
ENSG00000147586	-0.509824	0.472119
ENSG00000132589	-0.509351	0.482625
ENSG00000185745	-0.509061	0.203144
ENSG00000214026	-0.508604	0.539984
ENSG00000164746	-0.507997	0.423815
ENSG00000205937	-0.507844	1.07197
ENSG00000124126	-0.507277	1.22209
ENSG00000152404	-0.506867	0.255978
ENSG00000069275	-0.506713	0.356924
ENSG00000100399	-0.506352	0.897954
ENSG00000134827	-0.50601	0.951208
ENSG00000113558	-0.505651	0.98345
ENSG00000109381	-0.505087	1.36276
ENSG00000166557	-0.504882	0.334336
ENSG00000117525	-0.503919	0.315073
ENSG00000019995	-0.503461	0.367311
ENSG00000129515	-0.502268	0.429824
ENSG00000197601	-0.501838	0.883234
ENSG00000125850	-0.501192	1.32321
ENSG00000093167	-0.50095	1.38707
ENSG00000079393	-0.500246	0.679403
ENSG00000160783	-0.498438	0.177526
ENSG00000144224	-0.497838	0.255096
ENSG00000131469	-0.497333	0.230452
ENSG00000137103	-0.497145	0.349009
ENSG00000120217	-0.496332	1.09097
ENSG00000198912	-0.496052	0.239516
ENSG00000118162	-0.495744	0.666623
ENSG00000127586	-0.495505	1.03337
ENSG00000107949	-0.495356	0.66955
ENSG00000074219	-0.494922	0.24249
ENSG00000113575	-0.494797	0.369812
ENSG00000104863	-0.494595	0.31603
ENSG00000197956	-0.493037	1.43061
ENSG00000143379	-0.492697	1.13011
ENSG00000089775	-0.492557	0.716799
ENSG00000120696	-0.492047	1.13878
ENSG00000185658	-0.491694	0.871043
ENSG00000198712	-0.491599	0.837029
ENSG00000148358	-0.49159	0.808299
ENSG00000183826	-0.491398	1.0021
ENSG00000165629	-0.490938	0.799743
ENSG00000101439	-0.489978	0.231365
ENSG00000185164	-0.489323	0.929792
ENSG00000115526	-0.488952	1.1402
ENSG00000156860	-0.48839	1.01712
ENSG00000118276	-0.48757	0.723156
ENSG00000141376	-0.487428	0.687194
ENSG00000151729	-0.486978	0.949716
ENSG00000080503	-0.486913	0.558139
ENSG00000165416	-0.486459	0.562696
ENSG00000119820	-0.485833	0.271445
ENSG00000119333	-0.485675	0.45967
ENSG00000197977	-0.485177	0.220219
ENSG00000138614	-0.483191	0.301494
ENSG00000179148	-0.482771	0.465151
ENSG00000092201	-0.481766	1.17063
ENSG00000131873	-0.481609	0.87706
ENSG00000132768	-0.480529	1.02281
ENSG00000242114	-0.479939	0.771832
ENSG00000152778	-0.479816	0.391913
ENSG00000011021	-0.479081	0.497287
ENSG00000159140	-0.477958	0.369852
ENSG00000132950	-0.476726	0.782679
ENSG00000255150	-0.476591	0.541773
ENSG00000137842	-0.476573	0.333418
ENSG00000182318	-0.476361	0.479727
ENSG00000164099	-0.475887	0.55784
ENSG00000104131	-0.475339	0.214993
ENSG00000172113	-0.475014	0.479839
ENSG00000142494	-0.473899	0.878741
ENSG00000154743	-0.473612	0.195924
ENSG00000135625	-0.473604	1.25851
ENSG00000198836	-0.472955	0.952471
ENSG00000102898	-0.471916	0.336076
ENSG00000040199	-0.471625	0.358508
ENSG00000165886	-0.471532	0.591443
ENSG00000167081	-0.471163	0.362973
ENSG00000147905	-0.471053	0.237711
ENSG00000242110	-0.470925	0.584607
ENSG00000121316	-0.470923	0.280491
ENSG00000119522	-0.470815	0.776268
ENSG00000100300	-0.47017	0.928179
ENSG00000082438	-0.469909	0.654204
ENSG00000130294	-0.469871	1.05304
ENSG00000085719	-0.46958	0.897357
ENSG00000146833	-0.468797	0.219952
ENSG00000170906	-0.468191	0.680765
ENSG00000144591	-0.467797	0.43843
ENSG00000114631	-0.466337	0.839747
ENSG00000071564	-0.465417	0.499256
ENSG00000158716	-0.465117	0.353847
ENSG00000163485	-0.46458	0.320263
ENSG00000054598	-0.464578	0.817342
ENSG00000100532	-0.464353	0.842795
ENSG00000152582	-0.463836	0.765415
ENSG00000162174	-0.462548	0.249082
ENSG00000119041	-0.46202	0.721077
ENSG00000140299	-0.461975	0.99503
ENSG00000175106	-0.461903	0.80632
ENSG00000004838	-0.461158	0.881138
ENSG00000076662	-0.461152	0.680632
ENSG00000188486	-0.45882	0.705124
ENSG00000057935	-0.457654	0.253484
ENSG00000138794	-0.456066	0.709023
ENSG00000170500	-0.454374	0.673453
ENSG00000249992	-0.453671	0.825384
ENSG00000187624	-0.45318	0.703299
ENSG00000186806	-0.453087	0.964726
ENSG00000108813	-0.453035	0.917183
ENSG00000160255	-0.452439	0.972432
ENSG00000110172	-0.451925	0.304514
ENSG00000161133	-0.451096	0.930159
ENSG00000256269	-0.450957	0.262971
ENSG00000108984	-0.450405	0.812573
ENSG00000117410	-0.450335	0.201362
ENSG00000134910	-0.450166	0.942859
ENSG00000180822	-0.450097	0.322835
ENSG00000167258	-0.449449	1.07997
ENSG00000122643	-0.448868	0.831784
ENSG00000070610	-0.448108	0.662315
ENSG00000060138	-0.447946	0.990916
ENSG00000126456	-0.447251	0.788458
ENSG00000126698	-0.44683	0.787811
ENSG00000100865	-0.445719	0.689059
ENSG00000107679	-0.444585	0.212054
ENSG00000244754	-0.444299	0.838819
ENSG00000197172	-0.443976	0.564291
ENSG00000183751	-0.443354	1.12462
ENSG00000152749	-0.442931	0.477709
ENSG00000186666	-0.442926	0.874604
ENSG00000171914	-0.442782	0.497463
ENSG00000064652	-0.442644	0.813426
ENSG00000136888	-0.441459	0.659813
ENSG00000111790	-0.441294	0.920768
ENSG00000136937	-0.440984	0.802629
ENSG00000139946	-0.440457	0.30576
ENSG00000143507	-0.440043	0.889281
ENSG00000121481	-0.4398	0.341708
ENSG00000170647	-0.439453	0.417453
ENSG00000104497	-0.4392	0.845862
ENSG00000089820	-0.438732	0.91412
ENSG00000183856	-0.438526	1.05361
ENSG00000153956	-0.438323	0.312737
ENSG00000125968	-0.438289	0.23274
ENSG00000139679	-0.438142	0.976341
ENSG00000114423	-0.437975	0.686837
ENSG00000141994	-0.43733	0.737262
ENSG00000267680	-0.436953	0.849423
ENSG00000161243	-0.436566	0.68783
ENSG00000143258	-0.436281	0.763721
ENSG00000141504	-0.436142	0.292687
ENSG00000110700	-0.435979	0.85522
ENSG00000179593	-0.435676	1.10718
ENSG00000196275	-0.434763	0.171592
ENSG00000185519	-0.434519	0.84546
ENSG00000145741	-0.434094	0.736222
ENSG00000107021	-0.432986	0.601795
ENSG00000104856	-0.431934	0.668614
ENSG00000262814	-0.431641	0.91275
ENSG00000179873	-0.431602	0.685242
ENSG00000254469	-0.431152	0.26861
ENSG00000162065	-0.430927	0.806746
ENSG00000010292	-0.430457	0.648399
ENSG00000168872	-0.429589	0.947669
ENSG00000132475	-0.42856	0.216989
ENSG00000104154	-0.428377	0.728931
ENSG00000165792	-0.428227	0.552055
ENSG00000151304	-0.428031	0.283298
ENSG00000109220	-0.427883	0.792849
ENSG00000225119	-0.427195	0.866225
ENSG00000165526	-0.427087	0.67383
ENSG00000136542	-0.426724	0.41407
ENSG00000101493	-0.426611	0.210221
ENSG00000160214	-0.425994	0.171008
ENSG00000138593	-0.425806	0.27945
ENSG00000151849	-0.425737	0.504613
ENSG00000144115	-0.42486	0.299304
ENSG00000140450	-0.424656	0.954575
ENSG00000126903	-0.42465	0.931155
ENSG00000150672	-0.424215	0.530589
ENSG00000100243	-0.424137	0.823066
ENSG00000159079	-0.424041	0.783123
ENSG00000109917	-0.423466	0.940762
ENSG00000102921	-0.423443	0.311819
ENSG00000004975	-0.423175	0.745571
ENSG00000174099	-0.422771	0.7007
ENSG00000130748	-0.422571	0.108134
ENSG00000139372	-0.422428	0.697552
ENSG00000105723	-0.421874	0.773771
ENSG00000141540	-0.421769	0.47052
ENSG00000177030	-0.421653	0.807334
ENSG00000113356	-0.420679	0.334507
ENSG00000175348	-0.420594	0.275929
ENSG00000146701	-0.420452	0.930976
ENSG00000101752	-0.420416	0.873511
ENSG00000140022	-0.420022	0.596269
ENSG00000115350	-0.419532	0.910446
ENSG00000138138	-0.419446	0.653122
ENSG00000177706	-0.419372	0.185556
ENSG00000103811	-0.418708	0.46498
ENSG00000111203	-0.418557	0.98558
ENSG00000140262	-0.418391	0.870254
ENSG00000034693	-0.417861	0.827459
ENSG00000110958	-0.41775	0.873627
ENSG00000205629	-0.416768	0.316556
ENSG00000165802	-0.415313	0.766008
ENSG00000166225	-0.415271	0.455604
ENSG00000105447	-0.415061	0.879305
ENSG00000136104	-0.414244	0.509587
ENSG00000188706	-0.414118	0.74433
ENSG00000196792	-0.413987	0.692744
ENSG00000143390	-0.41384	0.778902
ENSG00000141401	-0.413769	0.870211
ENSG00000213401	-0.413658	0.885222
ENSG00000108296	-0.413617	0.74267
ENSG00000091482	-0.413426	0.700281
ENSG00000250510	-0.413269	0.59616
ENSG00000169398	-0.412973	0.446386
ENSG00000054611	-0.412614	0.445019
ENSG00000147601	-0.41255	0.592824
ENSG00000158435	-0.41191	0.529558
ENSG00000166908	-0.411318	0.631141
ENSG00000152240	-0.411081	0.409965
ENSG00000175387	-0.411058	0.653687
ENSG00000077232	-0.410538	0.442301
ENSG00000005022	-0.410473	0.596673
ENSG00000163170	-0.410125	0.717636
ENSG00000136026	-0.409525	0.717842
ENSG00000142197	-0.409499	0.942197
ENSG00000000460	-0.409295	0.204532
ENSG00000115163	-0.408636	0.771945
ENSG00000144802	-0.40823	0.709788
ENSG00000170425	-0.407681	0.361407
ENSG00000163468	-0.407475	0.35119
ENSG00000135974	-0.407394	0.484582
ENSG00000130023	-0.406878	0.456907
ENSG00000013288	-0.406176	0.759875
ENSG00000179295	-0.406173	0.696083
ENSG00000037965	-0.404979	0.683634
ENSG00000176155	-0.404934	0.684029
ENSG00000162073	-0.403836	0.999967
ENSG00000179046	-0.403515	1.07649
ENSG00000116793	-0.402835	0.860036
ENSG00000161609	-0.401037	0.590393
ENSG00000248712	-0.400581	0.633351
ENSG00000181817	-0.400487	0.792042
ENSG00000162783	-0.40038	0.616512
ENSG00000151687	-0.399987	0.744674
ENSG00000164008	-0.399821	0.455683
ENSG00000198482	-0.399778	0.65343
ENSG00000177045	-0.399499	0.954666
ENSG00000169085	-0.399257	0.867245
ENSG00000169193	-0.39913	0.265741
ENSG00000143418	-0.399128	0.620473
ENSG00000122592	-0.39891	0.386818
ENSG00000170775	-0.398775	0.247297
ENSG00000074695	-0.39869	0.766393
ENSG00000227500	-0.398605	0.287115
ENSG00000090061	-0.397832	0.463599
ENSG00000196220	-0.397704	0.638872
ENSG00000140465	-0.397665	0.958285
ENSG00000104980	-0.397427	0.521325
ENSG00000182324	-0.397346	0.960054
ENSG00000256683	-0.397107	0.74139
ENSG00000137478	-0.396591	0.442359
ENSG00000104356	-0.396575	0.433377
ENSG00000149798	-0.396302	0.417946
ENSG00000214944	-0.396274	0.872455
ENSG00000067248	-0.395923	0.816861
ENSG00000183401	-0.395906	0.783658
ENSG00000154719	-0.395866	0.204082
ENSG00000120159	-0.395265	0.855531
ENSG00000241468	-0.395265	0.390323
ENSG00000128185	-0.395214	0.420472
ENSG00000164051	-0.395137	0.561961
ENSG00000135482	-0.394918	0.617776
ENSG00000175130	-0.394353	0.213131
ENSG00000136710	-0.393193	0.180176
ENSG00000110925	-0.393181	0.738452
ENSG00000106615	-0.393154	0.872122
ENSG00000228672	-0.393154	0.223264
ENSG00000189319	-0.392967	0.200498
ENSG00000083535	-0.39279	0.794746
ENSG00000163939	-0.39228	0.659893
ENSG00000165113	-0.392159	0.852505
ENSG00000230453	-0.391915	0.696209
ENSG00000179564	-0.39166	0.467794
ENSG00000115255	-0.391585	0.343561
ENSG00000129534	-0.391444	0.856426
ENSG00000124900	-0.391417	0.884875
ENSG00000174373	-0.391338	0.769409
ENSG00000128342	-0.390859	0.607383
ENSG00000268858	-0.390638	0.713157
ENSG00000149743	-0.390318	0.759878
ENSG00000083807	-0.39011	0.598065
ENSG00000105409	-0.389677	0.70128
ENSG00000123064	-0.389346	0.689748
ENSG00000116863	-0.38862	0.442573
ENSG00000115041	-0.388332	0.632926
ENSG00000163545	-0.388206	0.602358
ENSG00000159459	-0.388129	0.305472
ENSG00000179627	-0.388097	0.724733
ENSG00000213719	-0.387946	0.880371
ENSG00000176095	-0.387815	0.826205
ENSG00000139354	-0.386923	0.484401
ENSG00000007312	-0.386919	0.637399
ENSG00000159261	-0.386769	0.25874
ENSG00000232119	-0.386642	0.769577
ENSG00000071553	-0.386436	0.816239
ENSG00000162511	-0.386324	0.486251
ENSG00000081842	-0.385897	0.168206
ENSG00000142676	-0.385724	0.657175
ENSG00000181409	-0.383884	0.169525
ENSG00000205060	-0.383756	0.517864
ENSG00000089009	-0.383501	0.656937
ENSG00000198477	-0.382155	0.800367
ENSG00000187601	-0.38194	0.777099
ENSG00000156273	-0.381238	0.851414
ENSG00000183735	-0.381206	0.575935
ENSG00000143740	-0.381159	0.623201
ENSG00000133863	-0.380953	0.477543
ENSG00000123144	-0.380769	0.646021
ENSG00000138792	-0.38047	0.588299
ENSG00000147588	-0.380434	0.519152
ENSG00000055483	-0.380252	0.661412
ENSG00000130332	-0.379935	0.387946
ENSG00000133606	-0.379423	0.804897
ENSG00000103599	-0.379109	0.559099
ENSG00000077254	-0.37899	0.682106
ENSG00000139636	-0.378709	0.776618
ENSG00000188761	-0.378604	0.833976
ENSG00000112981	-0.378576	0.849644
ENSG00000115841	-0.378514	0.752268
ENSG00000254531	-0.378311	0.664804
ENSG00000170234	-0.378194	0.608653
ENSG00000211584	-0.377838	0.712116
ENSG00000011451	-0.377424	0.193156
ENSG00000137880	-0.377279	0.818367
ENSG00000099864	-0.377067	0.167812
ENSG00000197653	-0.376552	0.53235
ENSG00000086061	-0.376428	0.882762
ENSG00000154928	-0.376403	0.824799
ENSG00000106701	-0.376347	0.639073
ENSG00000165819	-0.376092	0.657489
ENSG00000143499	-0.376033	0.624219
ENSG00000237172	-0.375936	0.711018
ENSG00000005955	-0.375926	0.614129
ENSG00000168124	-0.375842	0.328258
ENSG00000112146	-0.375396	0.681289
ENSG00000164663	-0.37516	0.90426
ENSG00000176438	-0.37499	0.548127
ENSG00000103647	-0.374989	0.517234
ENSG00000198814	-0.374185	0.559234
ENSG00000184163	-0.374106	0.230727
ENSG00000132963	-0.374103	0.532423
ENSG00000125657	-0.374051	0.848802
ENSG00000160117	-0.374028	0.847847
ENSG00000124357	-0.373822	0.384711
ENSG00000186998	-0.373149	0.549243
ENSG00000221990	-0.372302	0.601054
ENSG00000167325	-0.372264	0.815221
ENSG00000011132	-0.371937	0.935981
ENSG00000143553	-0.371912	0.147502
ENSG00000205664	-0.371651	0.626568
ENSG00000102007	-0.371617	0.627095
ENSG00000055163	-0.371149	0.94474
ENSG00000128394	-0.371105	0.356132
ENSG00000172765	-0.371068	0.596338
ENSG00000175137	-0.371063	0.605301
ENSG00000103342	-0.371002	0.498785
ENSG00000032742	-0.370051	0.73849
ENSG00000182534	-0.37001	0.609317
ENSG00000203485	-0.369562	0.429748
ENSG00000130270	-0.369339	0.589755
ENSG00000113966	-0.369241	0.591245
ENSG00000112238	-0.369203	0.255599
ENSG00000112182	-0.369147	0.316225
ENSG00000092531	-0.368673	0.54052
ENSG00000172795	-0.368488	0.148884
ENSG00000132932	-0.368282	0.4358
ENSG00000198225	-0.368113	0.656038
ENSG00000111144	-0.368009	0.720549
ENSG00000169964	-0.367984	0.821525
ENSG00000152642	-0.367742	0.881892
ENSG00000204387	-0.367557	0.49387
ENSG00000197879	-0.367427	0.767124
ENSG00000108561	-0.367373	0.355261
ENSG00000173432	-0.367203	0.618326
ENSG00000196715	-0.367012	0.643136
ENSG00000107566	-0.366202	0.587096
ENSG00000132664	-0.365745	0.405763
ENSG00000177707	-0.365728	0.695525
ENSG00000172366	-0.365701	0.746218
ENSG00000169981	-0.365588	0.713555
ENSG00000203993	-0.365505	0.843923
ENSG00000123130	-0.365397	0.651652
ENSG00000167394	-0.365346	0.629314
ENSG00000181852	-0.364656	0.196992
ENSG00000131473	-0.364654	0.462679
ENSG00000125505	-0.364349	0.706623
ENSG00000162458	-0.364123	0.782946
ENSG00000167964	-0.36406	0.511038
ENSG00000141140	-0.363876	0.327568
ENSG00000163463	-0.363823	0.727007
ENSG00000105640	-0.363684	0.699814
ENSG00000170836	-0.363519	0.239854
ENSG00000149380	-0.36325	0.502388
ENSG00000175354	-0.363164	0.467369
ENSG00000126581	-0.362702	0.641603
ENSG00000186185	-0.362621	0.45503
ENSG00000136630	-0.362521	0.572163
ENSG00000185737	-0.362473	0.539082
ENSG00000110395	-0.362288	0.625978
ENSG00000065600	-0.362264	0.480297
ENSG00000160469	-0.362092	0.312718
ENSG00000121486	-0.361801	0.592953
ENSG00000198840	-0.361526	0.536588
ENSG00000183831	-0.361213	0.734635
ENSG00000149089	-0.360723	0.529943
ENSG00000108506	-0.360552	0.181372
ENSG00000119203	-0.359466	0.481397
ENSG00000170871	-0.359329	0.641105
ENSG00000178127	-0.358952	0.15464
ENSG00000125775	-0.358861	0.85234
ENSG00000196313	-0.358794	0.612404
ENSG00000183251	-0.358474	0.622746
ENSG00000001629	-0.35846	0.509064
ENSG00000099326	-0.358427	0.432332
ENSG00000112137	-0.358231	0.566349
ENSG00000131188	-0.358214	0.449752
ENSG00000171453	-0.358004	0.574009
ENSG00000129749	-0.35797	0.581739
ENSG00000164951	-0.357817	0.577934
ENSG00000135372	-0.357694	0.54308
ENSG00000164934	-0.35739	0.773173
ENSG00000254402	-0.357388	0.656607
ENSG00000198556	-0.357305	0.230802
ENSG00000141497	-0.357279	0.55568
ENSG00000254858	-0.356979	0.644503
ENSG00000174111	-0.356415	0.329754
ENSG00000169548	-0.355967	0.434778
ENSG00000122557	-0.355962	0.52967
ENSG00000196700	-0.35593	0.320226
ENSG00000164287	-0.355873	0.665649
ENSG00000167962	-0.355812	0.163222
ENSG00000162688	-0.355664	0.688785
ENSG00000130741	-0.35559	0.571907
ENSG00000140931	-0.355581	0.352827
ENSG00000119681	-0.355099	0.51734
ENSG00000089060	-0.35492	0.701779
ENSG00000136943	-0.354809	0.673125
ENSG00000004779	-0.354206	0.881011
ENSG00000148219	-0.353832	0.316428
ENSG00000127324	-0.353588	0.530777
ENSG00000184216	-0.353363	0.788778
ENSG00000132481	-0.353286	0.660113
ENSG00000008382	-0.35327	0.644795
ENSG00000111906	-0.353266	0.562022
ENSG00000070831	-0.353063	0.786956
ENSG00000132275	-0.35279	0.798325
ENSG00000187860	-0.352689	0.626177
ENSG00000106443	-0.352646	0.216231
ENSG00000110057	-0.352536	0.292052
ENSG00000177034	-0.352512	0.620935
ENSG00000165887	-0.352388	0.513441
ENSG00000141384	-0.351696	0.445994
ENSG00000135365	-0.351564	0.266369
ENSG00000174953	-0.350675	0.21517
ENSG00000136732	-0.350475	0.159775
ENSG00000184254	-0.350358	0.591444
ENSG00000198858	-0.350113	0.86536
ENSG00000110274	-0.349996	0.200009
ENSG00000105355	-0.349954	0.559393
ENSG00000155366	-0.349227	0.652421
ENSG00000127838	-0.349034	0.329303
ENSG00000119242	-0.34881	0.454374
ENSG00000100056	-0.348402	0.549379
ENSG00000170832	-0.348234	0.331946
ENSG00000198668	-0.348213	0.579618
ENSG00000100883	-0.348208	0.33844
ENSG00000137074	-0.348003	0.511443
ENSG00000099624	-0.348002	0.624833
ENSG00000006695	-0.347357	0.58328
ENSG00000168672	-0.347332	0.782693
ENSG00000070669	-0.347302	0.721451
ENSG00000170502	-0.347286	0.687843
ENSG00000181007	-0.347075	0.500693
ENSG00000196417	-0.346797	0.823814
ENSG00000170727	-0.346443	0.330064
ENSG00000145908	-0.346099	0.685749
ENSG00000167895	-0.345883	0.597651
ENSG00000104529	-0.345492	0.463854
ENSG00000110090	-0.345405	0.572925
ENSG00000108064	-0.345397	0.555557
ENSG00000205542	-0.345379	0.432477
ENSG00000023330	-0.345184	0.255696
ENSG00000211456	-0.345153	0.574213
ENSG00000105669	-0.344992	0.777073
ENSG00000188419	-0.344923	0.716562
ENSG00000241058	-0.344903	0.686537
ENSG00000175866	-0.344878	0.355184
ENSG00000159069	-0.344694	0.553308
ENSG00000180185	-0.344628	0.396309
ENSG00000113448	-0.343872	0.571191
ENSG00000116729	-0.343743	0.694879
ENSG00000132740	-0.343608	0.754189
ENSG00000007047	-0.34356	0.624833
ENSG00000177119	-0.343456	0.636373
ENSG00000114650	-0.343148	0.658695
ENSG00000161277	-0.342884	0.6918
ENSG00000173267	-0.342558	0.714865
ENSG00000110583	-0.341982	0.463649
ENSG00000112159	-0.341674	0.475752
ENSG00000161249	-0.34166	0.617421
ENSG00000146197	-0.34153	0.145334
ENSG00000185022	-0.341433	0.729763
ENSG00000121057	-0.340867	0.707343
ENSG00000145390	-0.340445	0.622773
ENSG00000173275	-0.340436	0.663413
ENSG00000161016	-0.340412	0.482823
ENSG00000170852	-0.339776	0.484835
ENSG00000154229	-0.339722	0.512607
ENSG00000104231	-0.339646	0.61047
ENSG00000033627	-0.339539	0.521925
ENSG00000188315	-0.339224	0.721431
ENSG00000108219	-0.339059	0.787997
ENSG00000136720	-0.338729	0.542941
ENSG00000163629	-0.338467	0.189877
ENSG00000150471	-0.338235	0.415277
ENSG00000184117	-0.338098	0.235665
ENSG00000136758	-0.338052	0.552833
ENSG00000099956	-0.337919	0.371867
ENSG00000219545	-0.337577	0.645096
ENSG00000074964	-0.337265	0.753891
ENSG00000173566	-0.337016	0.790108
ENSG00000159374	-0.336825	0.511059
ENSG00000069493	-0.336815	0.687776
ENSG00000084774	-0.336763	0.740975
ENSG00000163785	-0.33672	0.327932
ENSG00000104522	-0.336002	0.531136
ENSG00000113161	-0.335031	0.213038
ENSG00000108774	-0.334332	0.63881
ENSG00000166049	-0.334309	0.18817
ENSG00000139537	-0.334015	0.561518
ENSG00000103264	-0.333973	0.583486
ENSG00000164172	-0.333817	0.410398
ENSG00000169446	-0.333748	0.599085
ENSG00000177888	-0.333662	0.127561
ENSG00000102069	-0.333656	0.448963
ENSG00000198612	-0.333526	0.731505
ENSG00000128944	-0.333459	0.286151
ENSG00000117505	-0.333218	0.527982
ENSG00000176102	-0.333211	0.552212
ENSG00000185591	-0.333166	0.567031
ENSG00000144647	-0.333166	0.592285
ENSG00000197969	-0.333145	0.605074
ENSG00000131508	-0.333018	0.277311
ENSG00000133069	-0.332931	0.51326
ENSG00000103044	-0.332886	0.58833
ENSG00000084731	-0.332779	0.445065
ENSG00000120686	-0.33274	0.648973
ENSG00000183647	-0.332552	0.545725
ENSG00000134265	-0.33253	0.629434
ENSG00000261884	-0.332488	0.768908
ENSG00000204186	-0.332249	0.476192
ENSG00000136327	-0.332213	0.728604
ENSG00000181315	-0.332184	0.430189
ENSG00000137177	-0.331911	0.39419
ENSG00000188573	-0.331894	0.64376
ENSG00000134318	-0.33184	0.547951
ENSG00000106355	-0.331689	0.330705
ENSG00000107020	-0.331679	0.515727
ENSG00000272325	-0.331664	0.17973
ENSG00000144366	-0.331293	0.612268
ENSG00000105357	-0.331156	0.516516
ENSG00000155099	-0.33107	0.740933
ENSG00000149328	-0.330996	0.628792
ENSG00000106459	-0.330989	0.582899
ENSG00000154153	-0.330944	0.403356
ENSG00000196396	-0.330751	0.417933
ENSG00000146476	-0.330484	0.443744
ENSG00000131899	-0.330427	0.575
ENSG00000101888	-0.330332	0.656337
ENSG00000204599	-0.329852	0.484388
ENSG00000132376	-0.329758	0.361307
ENSG00000018189	-0.329247	0.147866
ENSG00000182473	-0.329222	0.58499
ENSG00000115325	-0.329119	0.563022
ENSG00000156140	-0.329051	0.449567
ENSG00000163737	-0.328503	0.593353
ENSG00000132000	-0.328053	0.183592
ENSG00000140543	-0.327871	0.476344
ENSG00000170049	-0.327855	0.567042
ENSG00000136010	-0.327739	0.53849
ENSG00000136717	-0.327187	0.578615
ENSG00000120963	-0.32706	0.480546
ENSG00000122545	-0.326966	0.509706
ENSG00000126216	-0.326892	0.281732
ENSG00000104388	-0.326436	0.47522
ENSG00000134072	-0.326271	0.501905
ENSG00000104957	-0.326047	0.458375
ENSG00000129968	-0.325827	0.490466
ENSG00000221916	-0.325279	0.411808
ENSG00000177600	-0.325231	0.571629
ENSG00000174842	-0.325222	0.625473
ENSG00000198331	-0.325214	0.564513
ENSG00000171853	-0.325122	0.564241
ENSG00000011638	-0.325104	0.629141
ENSG00000139517	-0.324977	0.137433
ENSG00000119335	-0.324951	0.503879
ENSG00000002746	-0.32491	0.712947
ENSG00000269554	-0.32486	0.505055
ENSG00000149269	-0.324493	0.545531
ENSG00000167693	-0.324476	0.529483
ENSG00000124279	-0.324199	0.348955
ENSG00000234949	-0.324153	0.524991
ENSG00000119760	-0.323998	0.582651
ENSG00000167395	-0.323728	0.433515
ENSG00000147174	-0.323709	0.655373
ENSG00000159579	-0.323243	0.232797
ENSG00000177628	-0.323154	0.330695
ENSG00000198258	-0.322812	0.496906
ENSG00000154640	-0.322579	0.554676
ENSG00000135052	-0.322532	0.665758
ENSG00000067064	-0.322223	0.68937
ENSG00000155868	-0.322222	0.42084
ENSG00000102699	-0.322217	0.730425
ENSG00000169223	-0.322216	0.54336
ENSG00000168675	-0.322038	0.522761
ENSG00000075292	-0.321715	0.166181
ENSG00000171631	-0.321669	0.661325
ENSG00000232671	-0.321564	0.540932
ENSG00000217930	-0.320458	0.500833
ENSG00000091039	-0.320368	0.579619
ENSG00000197217	-0.320308	0.481489
ENSG00000112584	-0.320195	0.627838
ENSG00000115590	-0.320034	0.72428
ENSG00000179111	-0.319731	0.471726
ENSG00000187741	-0.319499	0.473589
ENSG00000138131	-0.319484	0.679222
ENSG00000124788	-0.319455	0.587036
ENSG00000157510	-0.319161	0.585371
ENSG00000170485	-0.319143	0.584123
ENSG00000166669	-0.31862	0.672481
ENSG00000184990	-0.318364	0.421783
ENSG00000087510	-0.318253	0.368238
ENSG00000211448	-0.318249	0.715383
ENSG00000243449	-0.317794	0.462203
ENSG00000101040	-0.317711	0.598054
ENSG00000180902	-0.317435	0.511333
ENSG00000100030	-0.317435	0.466391
ENSG00000135002	-0.317285	0.648336
ENSG00000154035	-0.317272	0.630163
ENSG00000114796	-0.316891	0.581475
ENSG00000175906	-0.316692	0.618255
ENSG00000104412	-0.316676	0.657824
ENSG00000037757	-0.316571	0.520368
ENSG00000119729	-0.316139	0.157097
ENSG00000169933	-0.316131	0.540428
ENSG00000168612	-0.315782	0.501984
ENSG00000101447	-0.315618	0.377787
ENSG00000088035	-0.31553	0.563467
ENSG00000077235	-0.315515	0.526539
ENSG00000158486	-0.315088	0.36902
ENSG00000169908	-0.315037	0.440104
ENSG00000153201	-0.314918	0.589807
ENSG00000175264	-0.314906	0.444136
ENSG00000144182	-0.314797	0.379798
ENSG00000116209	-0.314699	0.572062
ENSG00000168944	-0.314314	0.591415
ENSG00000141664	-0.314064	0.281989
ENSG00000151229	-0.31349	0.704444
ENSG00000171634	-0.313324	0.317487
ENSG00000068308	-0.312577	0.391614
ENSG00000105778	-0.312532	0.271194
ENSG00000071246	-0.312416	0.652765
ENSG00000115875	-0.312225	0.324004
ENSG00000007944	-0.311997	0.638666
ENSG00000184675	-0.311913	0.248258
ENSG00000157111	-0.311774	0.405015
ENSG00000163328	-0.311567	0.440154
ENSG00000165209	-0.311282	0.559923
ENSG00000198189	-0.311272	0.455243
ENSG00000161970	-0.310891	0.673981
ENSG00000173818	-0.31076	0.501613
ENSG00000136827	-0.310739	0.497819
ENSG00000153395	-0.31071	0.617249
ENSG00000172409	-0.310218	0.605611
ENSG00000073536	-0.310079	0.358967
ENSG00000104872	-0.31003	0.297747
ENSG00000119684	-0.309761	0.232167
ENSG00000110693	-0.309757	0.370478
ENSG00000042753	-0.309684	0.335566
ENSG00000141219	-0.309492	0.437294
ENSG00000172123	-0.309327	0.497648
ENSG00000102710	-0.309219	0.480263
ENSG00000115758	-0.309156	0.505299
ENSG00000100101	-0.309138	0.48122
ENSG00000188739	-0.308727	0.147226
ENSG00000113838	-0.308527	0.533933
ENSG00000197444	-0.308468	0.589388
ENSG00000008853	-0.30845	0.228363
ENSG00000164093	-0.307887	0.627085
ENSG00000063244	-0.307859	0.409757
ENSG00000246922	-0.307848	0.494536
ENSG00000164713	-0.307557	0.300261
ENSG00000196110	-0.307377	0.488928
ENSG00000114770	-0.307124	0.1263
ENSG00000179409	-0.307084	0.513212
ENSG00000090339	-0.307063	0.576122
ENSG00000142937	-0.306868	0.111933
ENSG00000011677	-0.306793	0.145325
ENSG00000108679	-0.306762	0.650326
ENSG00000080573	-0.306675	0.480179
ENSG00000196963	-0.306318	0.422387
ENSG00000167968	-0.306308	0.422574
ENSG00000120925	-0.306164	0.414214
ENSG00000128039	-0.305856	0.478706
ENSG00000130299	-0.305792	0.465733
ENSG00000141524	-0.305676	0.18407
ENSG00000009307	-0.305483	0.407537
ENSG00000165879	-0.305417	0.422948
ENSG00000147526	-0.305341	0.5455
ENSG00000104218	-0.305206	0.501572
ENSG00000115239	-0.305139	0.413375
ENSG00000149084	-0.305126	0.41464
ENSG00000096092	-0.305106	0.503023
ENSG00000109103	-0.304998	0.583224
ENSG00000176046	-0.304719	0.539538
ENSG00000104897	-0.304701	0.486175
ENSG00000184056	-0.304607	0.243638
ENSG00000146250	-0.304533	0.488421
ENSG00000082014	-0.304436	0.597518
ENSG00000149716	-0.304334	0.409048
ENSG00000185267	-0.304236	0.617338
ENSG00000136160	-0.304092	0.576617
ENSG00000159263	-0.304083	0.507708
ENSG00000214193	-0.304069	0.574967
ENSG00000124587	-0.304037	0.512493
ENSG00000106351	-0.303953	0.402982
ENSG00000065883	-0.303761	0.222768
ENSG00000177106	-0.303596	0.0774786
ENSG00000137700	-0.30356	0.72
ENSG00000150760	-0.303467	0.324512
ENSG00000069509	-0.303383	0.49831
ENSG00000157827	-0.302838	0.534807
ENSG00000157637	-0.302714	0.52672
ENSG00000123600	-0.302594	0.706161
ENSG00000120539	-0.302236	0.57476
ENSG00000151466	-0.301693	0.611091
ENSG00000151320	-0.301662	0.11644
ENSG00000141665	-0.301655	0.49175
ENSG00000204899	-0.301639	0.51813
ENSG00000105672	-0.301637	0.552973
ENSG00000158470	-0.30161	0.516194
ENSG00000140519	-0.301527	0.61805
ENSG00000167123	-0.300821	0.418589
ENSG00000139190	-0.300803	0.538951
ENSG00000116906	-0.300789	0.514549
ENSG00000171016	-0.300362	0.560015
ENSG00000150403	-0.300344	0.558371
ENSG00000182087	-0.30033	0.58764
ENSG00000077454	-0.299961	0.207825
ENSG00000091136	-0.299914	0.638552
ENSG00000161955	-0.299905	0.64416
ENSG00000011009	-0.299461	0.252732
ENSG00000022267	-0.299443	0.6308
ENSG00000137872	-0.299387	0.142649
ENSG00000124508	-0.299241	0.506822
ENSG00000082196	-0.299216	0.552944
ENSG00000204764	-0.298637	0.505076
ENSG00000174231	-0.298135	0.426804
ENSG00000106635	-0.298034	0.543039
ENSG00000135119	-0.298029	0.546065
ENSG00000244187	-0.298019	0.458927
ENSG00000008441	-0.29801	0.508896
ENSG00000075340	-0.297609	0.427804
ENSG00000006125	-0.297581	0.523776
ENSG00000187017	-0.297303	0.650957
ENSG00000204946	-0.297285	0.651093
ENSG00000173041	-0.297264	0.495014
ENSG00000124659	-0.297254	0.442451
ENSG00000104635	-0.297025	0.388091
ENSG00000166170	-0.296938	0.546063
ENSG00000181004	-0.296926	0.497608
ENSG00000107614	-0.296846	0.575362
ENSG00000111669	-0.296839	0.52501
ENSG00000117543	-0.29665	0.568332
ENSG00000126214	-0.296071	0.624833
ENSG00000168283	-0.296003	0.469463
ENSG00000106399	-0.295999	0.16072
ENSG00000161021	-0.295866	0.484635
ENSG00000100299	-0.29556	0.600043
ENSG00000135537	-0.295533	0.152882
ENSG00000168661	-0.295295	0.20402
ENSG00000117523	-0.295284	0.462761
ENSG00000172000	-0.295263	0.181289
ENSG00000105854	-0.295191	0.440583
ENSG00000171621	-0.295118	0.582704
ENSG00000160208	-0.295038	0.53426
ENSG00000135074	-0.29502	0.525128
ENSG00000049769	-0.294966	0.216778
ENSG00000100603	-0.294943	0.275118
ENSG00000070413	-0.29469	0.582559
ENSG00000196943	-0.294543	0.546026
ENSG00000105879	-0.294521	0.353182
ENSG00000058673	-0.294391	0.560392
ENSG00000164976	-0.29394	0.574962
ENSG00000157895	-0.293837	0.603656
ENSG00000182446	-0.293795	0.301596
ENSG00000157657	-0.293543	0.447486
ENSG00000136108	-0.293529	0.139578
ENSG00000197302	-0.293422	0.298083
ENSG00000241945	-0.29337	0.578739
ENSG00000160305	-0.29314	0.376492
ENSG00000144504	-0.29303	0.0802553
ENSG00000167004	-0.292983	0.42482
ENSG00000006282	-0.292914	0.493805
ENSG00000005243	-0.292866	0.559511
ENSG00000154655	-0.292624	0.465795
ENSG00000128487	-0.292487	0.399594
ENSG00000110801	-0.292093	0.214675
ENSG00000103707	-0.291647	0.542718
ENSG00000253710	-0.291424	0.534429
ENSG00000184208	-0.291415	0.203602
ENSG00000105499	-0.291194	0.526376
ENSG00000176225	-0.29105	0.463833
ENSG00000197858	-0.290665	0.46729
ENSG00000107819	-0.290375	0.488864
ENSG00000117010	-0.29	0.454615
ENSG00000151892	-0.289991	0.480258
ENSG00000033050	-0.289924	0.575635
ENSG00000186907	-0.289918	0.517806
ENSG00000100226	-0.289914	0.562541
ENSG00000002330	-0.28988	0.39603
ENSG00000147439	-0.289713	0.313178
ENSG00000165072	-0.289623	0.516994
ENSG00000140525	-0.289621	0.534463
ENSG00000129521	-0.289607	0.55269
ENSG00000166394	-0.289464	0.161665
ENSG00000156515	-0.28909	0.611614
ENSG00000185522	-0.28908	0.505578
ENSG00000187792	-0.289046	0.460356
ENSG00000120913	-0.289002	0.248252
ENSG00000178573	-0.288995	0.459503
ENSG00000100124	-0.288977	0.299453
ENSG00000139800	-0.288443	0.54493
ENSG00000164889	-0.288434	0.610352
ENSG00000162066	-0.28825	0.510353
ENSG00000197122	-0.288155	0.500172
ENSG00000172586	-0.288011	0.605202
ENSG00000088205	-0.28758	0.577164
ENSG00000125814	-0.28758	0.283457
ENSG00000155265	-0.287549	0.299196
ENSG00000115364	-0.287226	0.516963
ENSG00000205084	-0.28706	0.395653
ENSG00000171444	-0.286679	0.518127
ENSG00000116918	-0.286635	0.525133
ENSG00000166261	-0.286557	0.567095
ENSG00000137207	-0.286465	0.314946
ENSG00000065675	-0.286079	0.41011
ENSG00000058262	-0.28603	0.457809
ENSG00000101096	-0.286016	0.520266
ENSG00000204149	-0.286015	0.495686
ENSG00000148341	-0.285984	0.414144
ENSG00000061936	-0.285936	0.39117
ENSG00000233822	-0.285457	0.394831
ENSG00000100147	-0.285392	0.394261
ENSG00000162298	-0.285221	0.15465
ENSG00000178053	-0.285162	0.391016
ENSG00000240204	-0.285032	0.355569
ENSG00000175048	-0.284813	0.528145
ENSG00000165487	-0.284678	0.105631
ENSG00000109180	-0.284319	0.399347
ENSG00000162599	-0.284307	0.57808
ENSG00000136518	-0.284226	0.535492
ENSG00000013573	-0.284098	0.517696
ENSG00000126012	-0.284073	0.589251
ENSG00000172270	-0.284057	0.474106
ENSG00000180730	-0.283703	0.554611
ENSG00000174839	-0.283651	0.270985
ENSG00000178093	-0.28364	0.523645
ENSG00000177352	-0.28363	0.498262
ENSG00000127955	-0.28354	0.32391
ENSG00000196150	-0.283447	0.348709
ENSG00000165030	-0.283347	0.391411
ENSG00000165626	-0.28322	0.510661
ENSG00000142611	-0.283211	0.312024
ENSG00000169169	-0.283163	0.56756
ENSG00000137343	-0.283154	0.60431
ENSG00000171502	-0.283053	0.508347
ENSG00000055950	-0.282934	0.569749
ENSG00000253379	-0.282705	0.140567
ENSG00000147862	-0.282634	0.415424
ENSG00000123415	-0.282615	0.347334
ENSG00000128340	-0.282586	0.423026
ENSG00000136052	-0.282507	0.34726
ENSG00000168487	-0.282389	0.491558
ENSG00000197808	-0.28224	0.491529
ENSG00000184898	-0.282231	0.515483
ENSG00000104885	-0.282204	0.309725
ENSG00000027075	-0.282028	0.419965
ENSG00000081377	-0.281979	0.383561
ENSG00000116586	-0.281906	0.398345
ENSG00000130560	-0.281897	0.140389
ENSG00000066084	-0.281844	0.485897
ENSG00000152380	-0.281803	0.53524
ENSG00000177807	-0.281786	0.557601
ENSG00000132781	-0.280782	0.475993
ENSG00000159921	-0.280664	0.563337
ENSG00000115568	-0.280457	0.535466
ENSG00000110717	-0.280351	0.344999
ENSG00000137269	-0.280054	0.5307
ENSG00000117834	-0.280046	0.505
ENSG00000115694	-0.280043	0.53477
ENSG00000102445	-0.279938	0.572264
ENSG00000094975	-0.279932	0.586823
ENSG00000056277	-0.279862	0.558792
ENSG00000198642	-0.27985	0.373265
ENSG00000145375	-0.279694	0.502843
ENSG00000128346	-0.279638	0.223966
ENSG00000169221	-0.279473	0.464106
ENSG00000072756	-0.279283	0.472883
ENSG00000114670	-0.279197	0.451327
ENSG00000131408	-0.279123	0.247613
ENSG00000114383	-0.278868	0.522221
ENSG00000067445	-0.278865	0.580762
ENSG00000163902	-0.278758	0.351374
ENSG00000177084	-0.278537	0.195637
ENSG00000110876	-0.27827	0.491195
ENSG00000091640	-0.278253	0.502953
ENSG00000143171	-0.278084	0.583681
ENSG00000173575	-0.277846	0.320261
ENSG00000100139	-0.277821	0.40297
ENSG00000094631	-0.27777	0.483427
ENSG00000196739	-0.277754	0.412307
ENSG00000178425	-0.277561	0.602349
ENSG00000177732	-0.277488	0.432012
ENSG00000171475	-0.277381	0.12121
ENSG00000133059	-0.277187	0.353979
ENSG00000197380	-0.27703	0.564312
ENSG00000196526	-0.276853	0.45706
ENSG00000124216	-0.276833	0.478571
ENSG00000174236	-0.276829	0.433657
ENSG00000149532	-0.276823	0.405443
ENSG00000081479	-0.276817	0.505724
ENSG00000105063	-0.276703	0.5374
ENSG00000064115	-0.276702	0.569581
ENSG00000196284	-0.2766	0.503486
ENSG00000006468	-0.276572	0.400958
ENSG00000117394	-0.276365	0.23752
ENSG00000113594	-0.27588	0.440385
ENSG00000160062	-0.27588	0.433023
ENSG00000151748	-0.275861	0.474635
ENSG00000143222	-0.275747	0.42361
ENSG00000180879	-0.275535	0.407882
ENSG00000259363	-0.275439	0.5272
ENSG00000124191	-0.275262	0.177692
ENSG00000102054	-0.275023	0.427819
ENSG00000076604	-0.274971	0.479145
ENSG00000103021	-0.274883	0.505004
ENSG00000205808	-0.274677	0.453224
ENSG00000173253	-0.274602	0.403417
ENSG00000164161	-0.274528	0.375659
ENSG00000151014	-0.274509	0.267025
ENSG00000123352	-0.274472	0.231209
ENSG00000085185	-0.274459	0.537205
ENSG00000047578	-0.274216	0.389877
ENSG00000104738	-0.274058	0.258451
ENSG00000054983	-0.274034	0.529187
ENSG00000103254	-0.273938	0.570357
ENSG00000010818	-0.273936	0.507168
ENSG00000155592	-0.273735	0.481104
ENSG00000141582	-0.273715	0.457441
ENSG00000174749	-0.273655	0.337277
ENSG00000134253	-0.273501	0.493967
ENSG00000080845	-0.273498	0.505314
ENSG00000072401	-0.273467	0.294288
ENSG00000166886	-0.273187	0.366098
ENSG00000204271	-0.273169	0.24599
ENSG00000168301	-0.272953	0.556776
ENSG00000204217	-0.27294	0.553602
ENSG00000003400	-0.2729	0.468294
ENSG00000130414	-0.272631	0.309152
ENSG00000089094	-0.272566	0.400593
ENSG00000144040	-0.2725	0.44829
ENSG00000115604	-0.272404	0.458159
ENSG00000186480	-0.272282	0.510457
ENSG00000198018	-0.272215	0.314041
ENSG00000174374	-0.272059	0.514356
ENSG00000112365	-0.272053	0.441722
ENSG00000172732	-0.272048	0.439493
ENSG00000169919	-0.271995	0.535418
ENSG00000180357	-0.271992	0.484615
ENSG00000138413	-0.271987	0.351596
ENSG00000071967	-0.271964	0.38345
ENSG00000160695	-0.271888	0.561482
ENSG00000215187	-0.271705	0.471725
ENSG00000162999	-0.271336	0.490915
ENSG00000173846	-0.271164	0.409446
ENSG00000139154	-0.271105	0.329868
ENSG00000151366	-0.270879	0.293754
ENSG00000005238	-0.270843	0.359177
ENSG00000130559	-0.270672	0.421116
ENSG00000108771	-0.270519	0.478359
ENSG00000154328	-0.27051	0.405395
ENSG00000143674	-0.270493	0.580882
ENSG00000118804	-0.270452	0.359894
ENSG00000137364	-0.270451	0.114286
ENSG00000137310	-0.270399	0.386295
ENSG00000104812	-0.270265	0.453708
ENSG00000113209	-0.270149	0.42166
ENSG00000171813	-0.270062	0.423983
ENSG00000116176	-0.26993	0.17018
ENSG00000168517	-0.269895	0.495296
ENSG00000169860	-0.269745	0.516558
ENSG00000112130	-0.269695	0.473546
ENSG00000165055	-0.269632	0.436973
ENSG00000172339	-0.269443	0.576003
ENSG00000005884	-0.269341	0.11618
ENSG00000160741	-0.269317	0.459924
ENSG00000196622	-0.269311	0.530415
ENSG00000178607	-0.269292	0.568545
ENSG00000188467	-0.268982	0.372444
ENSG00000104756	-0.268971	0.446479
ENSG00000121073	-0.268873	0.44839
ENSG00000169925	-0.268713	0.478331
ENSG00000169684	-0.268711	0.466039
ENSG00000159593	-0.26867	0.23109
ENSG00000164823	-0.268518	0.461342
ENSG00000141429	-0.268489	0.567157
ENSG00000022567	-0.268396	0.349533
ENSG00000173705	-0.268321	0.417297
ENSG00000117983	-0.268255	0.458834
ENSG00000169564	-0.268206	0.372363
ENSG00000099194	-0.26813	0.43001
ENSG00000187323	-0.268127	0.511675
ENSG00000183530	-0.268124	0.427278
ENSG00000080345	-0.268089	0.401521
ENSG00000175416	-0.26799	0.28312
ENSG00000064607	-0.267968	0.513237
ENSG00000244617	-0.267964	0.503103
ENSG00000254614	-0.267962	0.488985
ENSG00000159884	-0.267886	0.35426
ENSG00000124120	-0.267486	0.571391
ENSG00000076928	-0.267391	0.359817
ENSG00000099804	-0.26715	0.390613
ENSG00000139684	-0.267075	0.546278
ENSG00000182667	-0.267054	0.50954
ENSG00000140678	-0.266946	0.494396
ENSG00000132604	-0.266799	0.467244
ENSG00000196966	-0.266736	0.556974
ENSG00000173207	-0.266713	0.566813
ENSG00000157693	-0.266652	0.202805
ENSG00000188725	-0.26658	0.387503
ENSG00000204842	-0.266495	0.178066
ENSG00000148935	-0.266353	0.408586
ENSG00000154529	-0.266349	0.366909
ENSG00000166402	-0.266344	0.466678
ENSG00000196502	-0.266342	0.423995
ENSG00000186350	-0.26619	0.257269
ENSG00000139263	-0.265984	0.477813
ENSG00000175756	-0.265776	0.246017
ENSG00000170185	-0.265767	0.351034
ENSG00000175785	-0.265754	0.437622
ENSG00000162104	-0.265749	0.438695
ENSG00000198198	-0.265746	0.477132
ENSG00000079246	-0.265735	0.443041
ENSG00000121577	-0.265702	0.434325
ENSG00000196670	-0.265649	0.491846
ENSG00000137414	-0.26546	0.484435
ENSG00000179598	-0.265382	0.151735
ENSG00000167740	-0.265072	0.566105
ENSG00000138744	-0.265067	0.382494
ENSG00000105518	-0.265024	0.343767
ENSG00000148908	-0.265021	0.274552
ENSG00000196422	-0.264575	0.458946
ENSG00000100296	-0.264516	0.460844
ENSG00000104442	-0.264512	0.448287
ENSG00000075223	-0.264494	0.494596
ENSG00000141428	-0.26438	0.409892
ENSG00000101868	-0.264376	0.543726
ENSG00000130477	-0.264287	0.521192
ENSG00000143373	-0.264264	0.317473
ENSG00000180938	-0.264159	0.556851
ENSG00000183978	-0.2641	0.283375
ENSG00000140521	-0.263993	0.129279
ENSG00000164309	-0.263849	0.537065
ENSG00000111684	-0.263586	0.191919
ENSG00000013583	-0.263386	0.456681
ENSG00000139651	-0.263328	0.497381
ENSG00000171824	-0.263304	0.549271
ENSG00000165929	-0.26328	0.473543
ENSG00000145107	-0.263277	0.444858
ENSG00000197061	-0.263069	0.433948
ENSG00000155111	-0.262945	0.324267
ENSG00000077721	-0.262779	0.462987
ENSG00000106665	-0.262739	0.363956
ENSG00000111341	-0.262644	0.466556
ENSG00000164329	-0.262522	0.354408
ENSG00000152578	-0.262434	0.443047
ENSG00000158859	-0.262412	0.369934
ENSG00000169258	-0.262401	0.341211
ENSG00000232434	-0.262393	0.443333
ENSG00000177981	-0.262251	0.110825
ENSG00000085871	-0.262201	0.339192
ENSG00000100109	-0.262177	0.361942
ENSG00000149091	-0.262068	0.37022
ENSG00000151247	-0.262066	0.379635
ENSG00000147082	-0.261946	0.126132
ENSG00000041357	-0.261904	0.358039
ENSG00000131127	-0.261746	0.391735
ENSG00000141279	-0.261727	0.421037
ENSG00000158023	-0.261539	0.565974
ENSG00000135378	-0.261451	0.397343
ENSG00000102606	-0.261233	0.236645
ENSG00000182749	-0.261054	0.394535
ENSG00000174306	-0.260842	0.396497
ENSG00000196072	-0.260708	0.165877
ENSG00000167306	-0.26057	0.381388
ENSG00000100902	-0.260559	0.364707
ENSG00000141084	-0.260462	0.342913
ENSG00000175564	-0.260401	0.44277
ENSG00000056050	-0.260398	0.294764
ENSG00000168079	-0.260173	0.138253
ENSG00000196455	-0.260105	0.514159
ENSG00000153132	-0.259907	0.487862
ENSG00000110318	-0.259906	0.451272
ENSG00000071859	-0.259861	0.500597
ENSG00000092871	-0.259823	0.41667
ENSG00000089693	-0.259802	0.392707
ENSG00000143819	-0.259733	0.231719
ENSG00000173988	-0.259551	0.262927
ENSG00000130449	-0.259319	0.338954
ENSG00000081386	-0.259196	0.281869
ENSG00000136156	-0.259189	0.326962
ENSG00000166949	-0.259149	0.287928
ENSG00000121289	-0.259148	0.41876
ENSG00000235531	-0.259048	0.377245
ENSG00000135503	-0.259007	0.444798
ENSG00000133789	-0.258846	0.271027
ENSG00000160209	-0.258626	0.39879
ENSG00000072506	-0.258519	0.514744
ENSG00000176410	-0.258503	0.525979
ENSG00000119953	-0.258421	0.162184
ENSG00000197479	-0.258326	0.117305
ENSG00000176387	-0.258212	0.422463
ENSG00000197409	-0.258204	0.457205
ENSG00000029364	-0.258201	0.488463
ENSG00000177595	-0.258051	0.461553
ENSG00000051108	-0.257996	0.489669
ENSG00000100764	-0.257994	0.544062
ENSG00000136040	-0.257863	0.410596
ENSG00000011007	-0.257841	0.27381
ENSG00000172159	-0.257691	0.371157
ENSG00000144893	-0.257478	0.511294
ENSG00000198682	-0.257435	0.416764
ENSG00000101109	-0.257395	0.273125
ENSG00000114853	-0.257315	0.344334
ENSG00000186020	-0.257315	0.253149
ENSG00000198242	-0.256965	0.214407
ENSG00000042088	-0.256924	0.318202
ENSG00000119508	-0.25658	0.229095
ENSG00000169252	-0.256554	0.439005
ENSG00000134644	-0.256455	0.489349
ENSG00000143753	-0.256324	0.425022
ENSG00000206562	-0.256294	0.336962
ENSG00000150893	-0.256252	0.463504
ENSG00000067365	-0.256244	0.278609
ENSG00000168000	-0.25622	0.430183
ENSG00000078487	-0.256178	0.329924
ENSG00000176845	-0.255971	0.502676
ENSG00000187498	-0.255919	0.395786
ENSG00000112855	-0.255912	0.462378
ENSG00000174437	-0.255864	0.471818
ENSG00000060749	-0.255731	0.340792
ENSG00000111321	-0.255658	0.45253
ENSG00000154721	-0.255604	0.407075
ENSG00000141076	-0.255561	0.36029
ENSG00000038274	-0.255452	0.363326
ENSG00000135547	-0.255415	0.335309
ENSG00000123364	-0.255316	0.505611
ENSG00000156650	-0.255064	0.470013
ENSG00000119599	-0.25499	0.372897
ENSG00000100442	-0.254917	0.348888
ENSG00000005100	-0.254912	0.383853
ENSG00000115295	-0.254725	0.0472229
ENSG00000170445	-0.254701	0.36815
ENSG00000173409	-0.254692	0.317535
ENSG00000132793	-0.254662	0.33293
ENSG00000214655	-0.254658	0.372701
ENSG00000167380	-0.254474	0.333092
ENSG00000141556	-0.254469	0.443251
ENSG00000129282	-0.254328	0.357517
ENSG00000221955	-0.254318	0.386225
ENSG00000142002	-0.254259	0.315245
ENSG00000075945	-0.254244	0.518138
ENSG00000120306	-0.254216	0.329327
ENSG00000185432	-0.253933	0.418276
ENSG00000136861	-0.253883	0.456353
ENSG00000179454	-0.253875	0.547208
ENSG00000179820	-0.253709	0.462315
ENSG00000105855	-0.253664	0.348714
ENSG00000102078	-0.253609	0.420943
ENSG00000168140	-0.252881	0.325821
ENSG00000126464	-0.252693	0.361177
ENSG00000162729	-0.252648	0.174891
ENSG00000028839	-0.252591	0.11517
ENSG00000105258	-0.252506	0.341593
ENSG00000123636	-0.252252	0.404199
ENSG00000186815	-0.252099	0.407618
ENSG00000006831	-0.251908	0.466054
ENSG00000156136	-0.251896	0.36618
ENSG00000172667	-0.251828	0.514694
ENSG00000057252	-0.25175	0.32664
ENSG00000010671	-0.25168	0.393652
ENSG00000163870	-0.251659	0.407145
ENSG00000162437	-0.251608	0.460549
ENSG00000015475	-0.251584	0.463278
ENSG00000175376	-0.251581	0.44757
ENSG00000143643	-0.251531	0.445227
ENSG00000198467	-0.251528	0.521029
ENSG00000114391	-0.251465	0.364485
ENSG00000170370	-0.251329	0.377919
ENSG00000182195	-0.251329	0.467234
ENSG00000123485	-0.251278	0.309612
ENSG00000099204	-0.251267	0.304345
ENSG00000223474	-0.251036	0.445572
ENSG00000091140	-0.250821	0.432299
ENSG00000099899	-0.250751	0.413269
ENSG00000073969	-0.250671	0.37625
ENSG00000100983	-0.250657	0.31744
ENSG00000079263	-0.25054	0.490223
ENSG00000197299	-0.250343	0.357716
ENSG00000061938	-0.250324	0.395782
ENSG00000024862	-0.250065	0.385197
ENSG00000242372	-0.250047	0.368214
ENSG00000137267	-0.249976	0.299638
ENSG00000134042	-0.249817	0.381767
ENSG00000213160	-0.249735	0.425959
ENSG00000173153	-0.249572	0.341359
ENSG00000115825	-0.249402	0.322313
ENSG00000145216	-0.249375	0.351307
ENSG00000070761	-0.249362	0.397106
ENSG00000185567	-0.24927	0.480194
ENSG00000008324	-0.249251	0.415979
ENSG00000136875	-0.249188	0.157963
ENSG00000177335	-0.249186	0.442087
ENSG00000110931	-0.249087	0.173059
ENSG00000108932	-0.248727	0.305511
ENSG00000179304	-0.248629	0.327375
ENSG00000187634	-0.248628	0.432934
ENSG00000168802	-0.248615	0.363396
ENSG00000031081	-0.248567	0.357087
ENSG00000158615	-0.248405	0.436917
ENSG00000139645	-0.248276	0.418915
ENSG00000185634	-0.248255	0.45918
ENSG00000221890	-0.248115	0.354627
ENSG00000158062	-0.248072	0.368027
ENSG00000167191	-0.248012	0.36871
ENSG00000165471	-0.247968	0.433732
ENSG00000131196	-0.247922	0.356538
ENSG00000154710	-0.247891	0.459925
ENSG00000026297	-0.247888	0.436531
ENSG00000103319	-0.247761	0.528454
ENSG00000144036	-0.247356	0.483841
ENSG00000136048	-0.247353	0.469197
ENSG00000198947	-0.24732	0.449928
ENSG00000187678	-0.247295	0.321844
ENSG00000167617	-0.247292	0.306512
ENSG00000137216	-0.247266	0.324819
ENSG00000166450	-0.247264	0.257766
ENSG00000090661	-0.247219	0.130947
ENSG00000105849	-0.247177	0.185196
ENSG00000169689	-0.247037	0.31666
ENSG00000092929	-0.246817	0.441357
ENSG00000108439	-0.2468	0.174806
ENSG00000141027	-0.246368	0.223026
ENSG00000150712	-0.246185	0.419025
ENSG00000227057	-0.245781	0.473792
ENSG00000104679	-0.245616	0.171463
ENSG00000081059	-0.245416	0.473328
ENSG00000089847	-0.245159	0.25173
ENSG00000101307	-0.245157	0.28035
ENSG00000175193	-0.245141	0.111142
ENSG00000182185	-0.245074	0.338985
ENSG00000148737	-0.245013	0.39415
ENSG00000133138	-0.244956	0.450416
ENSG00000081870	-0.244546	0.385285
ENSG00000115762	-0.244419	0.459157
ENSG00000106723	-0.244287	0.119862
ENSG00000134698	-0.24404	0.201631
ENSG00000146950	-0.243871	0.275184
ENSG00000175066	-0.243833	0.429542
ENSG00000130511	-0.243745	0.3393
ENSG00000103363	-0.243703	0.311684
ENSG00000147065	-0.243666	0.468041
ENSG00000169599	-0.243657	0.445863
ENSG00000144218	-0.243577	0.362367
ENSG00000014138	-0.243511	0.366211
ENSG00000136891	-0.243264	0.429625
ENSG00000197081	-0.243237	0.377883
ENSG00000198492	-0.243098	0.372793
ENSG00000160318	-0.243089	0.350517
ENSG00000214900	-0.242976	0.24896
ENSG00000079739	-0.242894	0.384282
ENSG00000101161	-0.242659	0.13685
ENSG00000181638	-0.242638	0.206231
ENSG00000184992	-0.242579	0.477954
ENSG00000126870	-0.24257	0.448659
ENSG00000154174	-0.242504	0.129449
ENSG00000137133	-0.24249	0.402188
ENSG00000187546	-0.242258	0.34121
ENSG00000105186	-0.242222	0.463111
ENSG00000133627	-0.242199	0.425991
ENSG00000146242	-0.241885	0.409619
ENSG00000132746	-0.241884	0.406173
ENSG00000138363	-0.241633	0.460448
ENSG00000006210	-0.241623	0.384874
ENSG00000100372	-0.24157	0.362865
ENSG00000197147	-0.241563	0.170613
ENSG00000167578	-0.241551	0.388082
ENSG00000163660	-0.24151	0.466424
ENSG00000112379	-0.241052	0.398508
ENSG00000111860	-0.240992	0.468753
ENSG00000136738	-0.2409	0.411682
ENSG00000093010	-0.240888	0.42017
ENSG00000135828	-0.240669	0.384973
ENSG00000204961	-0.240668	0.354623
ENSG00000065320	-0.240666	0.399168
ENSG00000239389	-0.24059	0.276461
ENSG00000197563	-0.240574	0.403405
ENSG00000124217	-0.240553	0.186254
ENSG00000174233	-0.240309	0.402031
ENSG00000176383	-0.240099	0.488688
ENSG00000162227	-0.239939	0.119021
ENSG00000174243	-0.239914	0.470936
ENSG00000113300	-0.239573	0.0944093
ENSG00000157224	-0.239399	0.470885
ENSG00000137210	-0.239393	0.148283
ENSG00000140948	-0.239364	0.348409
ENSG00000105993	-0.23917	0.38621
ENSG00000169567	-0.239167	0.378178
ENSG00000106524	-0.239084	0.453153
ENSG00000095574	-0.238906	0.308952
ENSG00000139613	-0.238554	0.494477
ENSG00000151572	-0.238452	0.160494
ENSG00000100815	-0.23839	0.36598
ENSG00000160781	-0.238365	0.410596
ENSG00000023734	-0.238359	0.457615
ENSG00000148950	-0.23824	0.328534
ENSG00000165806	-0.238239	0.344298
ENSG00000108669	-0.238221	0.31387
ENSG00000136908	-0.238164	0.335359
ENSG00000189046	-0.238119	0.228898
ENSG00000197102	-0.238106	0.24718
ENSG00000162994	-0.237957	0.29907
ENSG00000118640	-0.237954	0.473038
ENSG00000148600	-0.237945	0.442574
ENSG00000198838	-0.237944	0.393907
ENSG00000165704	-0.237916	0.384807
ENSG00000144426	-0.237687	0.339566
ENSG00000133393	-0.237657	0.196764
ENSG00000168306	-0.237412	0.282285
ENSG00000114933	-0.237029	0.496289
ENSG00000065491	-0.236979	0.338799
ENSG00000108852	-0.236961	0.333002
ENSG00000214212	-0.236751	0.416362
ENSG00000116754	-0.236665	0.320976
ENSG00000110171	-0.236651	0.29096
ENSG00000185252	-0.236521	0.0877709
ENSG00000173868	-0.236506	0.395703
ENSG00000108518	-0.236453	0.323223
ENSG00000110713	-0.236395	0.386361
ENSG00000196597	-0.236383	0.351093
ENSG00000089737	-0.2359	0.255243
ENSG00000173451	-0.235804	0.352948
ENSG00000123908	-0.235707	0.430988
ENSG00000137075	-0.235597	0.389571
ENSG00000163002	-0.235576	0.259697
ENSG00000184260	-0.23554	0.281997
ENSG00000070214	-0.23537	0.277238
ENSG00000204394	-0.235173	0.372601
ENSG00000198246	-0.235161	0.414251
ENSG00000188611	-0.23508	0.325316
ENSG00000178764	-0.235048	0.197028
ENSG00000069869	-0.235011	0.294075
ENSG00000148187	-0.235002	0.476279
ENSG00000169297	-0.234993	0.412706
ENSG00000102763	-0.234888	0.35907
ENSG00000172086	-0.234888	0.31798
ENSG00000086848	-0.234815	0.416278
ENSG00000130956	-0.234811	0.388038
ENSG00000118200	-0.23478	0.340035
ENSG00000108599	-0.234645	0.408118
ENSG00000100908	-0.234571	0.366567
ENSG00000112972	-0.234489	0.46676
ENSG00000151445	-0.23441	0.386618
ENSG00000172244	-0.234248	0.425296
ENSG00000108001	-0.234247	0.399749
ENSG00000147592	-0.234224	0.304502
ENSG00000160216	-0.234112	0.438528
ENSG00000162604	-0.233977	0.429817
ENSG00000173327	-0.233969	0.382554
ENSG00000100284	-0.233955	0.381402
ENSG00000140015	-0.233838	0.413652
ENSG00000173065	-0.233835	0.366458
ENSG00000169604	-0.233674	0.442234
ENSG00000183580	-0.233546	0.339344
ENSG00000198162	-0.233514	0.371984
ENSG00000125868	-0.233242	0.378027
ENSG00000186951	-0.233098	0.37291
ENSG00000087338	-0.233065	0.407533
ENSG00000115317	-0.233045	0.343089
ENSG00000099256	-0.233043	0.410064
ENSG00000184677	-0.233002	0.268039
ENSG00000133250	-0.232973	0.278042
ENSG00000168159	-0.232888	0.315166
ENSG00000174516	-0.232841	0.330271
ENSG00000169851	-0.23276	0.325076
ENSG00000150625	-0.232537	0.435714
ENSG00000137161	-0.232477	0.185635
ENSG00000187990	-0.232477	0.416498
ENSG00000118507	-0.232471	0.443126
ENSG00000026950	-0.232456	0.372857
ENSG00000160207	-0.232257	0.339225
ENSG00000183087	-0.232051	0.287546
ENSG00000077238	-0.231948	0.4399
ENSG00000242247	-0.23185	0.375745
ENSG00000109445	-0.231464	0.314398
ENSG00000179832	-0.231406	0.412439
ENSG00000111224	-0.231392	0.370634
ENSG00000197608	-0.231354	0.280146
ENSG00000198056	-0.231263	0.285018
ENSG00000073150	-0.2312	0.362976
ENSG00000176018	-0.231004	0.341625
ENSG00000183762	-0.230949	0.454024
ENSG00000171793	-0.230934	0.389909
ENSG00000101464	-0.230901	0.313538
ENSG00000138029	-0.23088	0.391156
ENSG00000089234	-0.230879	0.452464
ENSG00000170632	-0.230558	0.285269
ENSG00000185070	-0.230366	0.29348
ENSG00000205336	-0.23033	0.357989
ENSG00000114416	-0.230306	0.409554
ENSG00000198551	-0.230289	0.236232
ENSG00000158163	-0.230267	0.412735
ENSG00000154845	-0.230267	0.414029
ENSG00000226124	-0.230238	0.287813
ENSG00000137492	-0.229604	0.413367
ENSG00000147536	-0.229562	0.29948
ENSG00000026652	-0.229485	0.324539
ENSG00000166199	-0.229397	0.334078
ENSG00000158552	-0.229396	0.306893
ENSG00000197586	-0.22913	0.352243
ENSG00000162585	-0.229116	0.341176
ENSG00000266173	-0.229091	0.396456
ENSG00000136521	-0.228846	0.295721
ENSG00000196511	-0.228789	0.323494
ENSG00000122861	-0.228513	0.394928
ENSG00000125746	-0.228502	0.362582
ENSG00000171241	-0.228498	0.448767
ENSG00000138650	-0.228492	0.378214
ENSG00000178401	-0.228444	0.305576
ENSG00000100364	-0.228407	0.433975
ENSG00000075413	-0.228403	0.345083
ENSG00000144909	-0.228369	0.117159
ENSG00000140350	-0.228222	0.338281
ENSG00000160050	-0.228109	0.301437
ENSG00000126091	-0.228066	0.444765
ENSG00000167925	-0.227986	0.410831
ENSG00000176912	-0.227938	0.197803
ENSG00000181026	-0.227906	0.35047
ENSG00000197415	-0.227887	0.338144
ENSG00000103047	-0.227711	0.415538
ENSG00000128596	-0.227598	0.109772
ENSG00000184983	-0.227465	0.116263
ENSG00000126351	-0.227433	0.41181
ENSG00000131876	-0.227431	0.419489
ENSG00000157881	-0.227422	0.392818
ENSG00000188603	-0.227395	0.392469
ENSG00000122218	-0.227392	0.224467
ENSG00000100263	-0.227371	0.398395
ENSG00000153832	-0.227364	0.382389
ENSG00000141526	-0.227347	0.272711
ENSG00000155542	-0.227309	0.326041
ENSG00000162407	-0.227264	0.397109
ENSG00000177383	-0.227212	0.475716
ENSG00000143799	-0.22696	0.282754
ENSG00000117395	-0.226875	0.394881
ENSG00000196924	-0.226859	0.425935
ENSG00000196660	-0.226855	0.406884
ENSG00000026559	-0.226795	0.367882
ENSG00000170037	-0.226791	0.366052
ENSG00000122873	-0.226615	0.362802
ENSG00000120885	-0.226376	0.415202
ENSG00000183474	-0.22637	0.467581
ENSG00000206527	-0.226304	0.399608
ENSG00000156603	-0.22627	0.306569
ENSG00000145781	-0.226228	0.274762
ENSG00000183808	-0.226206	0.386286
ENSG00000125482	-0.226206	0.404314
ENSG00000104047	-0.226197	0.288102
ENSG00000157601	-0.226189	0.377034
ENSG00000176244	-0.226072	0.349424
ENSG00000146409	-0.226044	0.261196
ENSG00000129559	-0.226021	0.335246
ENSG00000145365	-0.22587	0.429654
ENSG00000162745	-0.22586	0.267007
ENSG00000254093	-0.225729	0.385612
ENSG00000105726	-0.225554	0.333376
ENSG00000106245	-0.225476	0.293037
ENSG00000178150	-0.225431	0.0806745
ENSG00000117139	-0.225392	0.329408
ENSG00000115275	-0.22537	0.377061
ENSG00000178852	-0.225364	0.451367
ENSG00000196678	-0.225252	0.155229
ENSG00000152061	-0.225159	0.40735
ENSG00000173821	-0.225157	0.413036
ENSG00000091527	-0.225155	0.402714
ENSG00000122783	-0.225153	0.364317
ENSG00000214022	-0.225138	0.401334
ENSG00000100401	-0.225022	0.341182
ENSG00000196981	-0.22502	0.304982
ENSG00000107968	-0.224747	0.347117
ENSG00000233493	-0.224735	0.370977
ENSG00000147669	-0.224592	0.401084
ENSG00000073578	-0.224559	0.270881
ENSG00000167680	-0.224554	0.270206
ENSG00000043355	-0.224432	0.370335
ENSG00000167986	-0.224309	0.483343
ENSG00000087095	-0.224261	0.359498
ENSG00000113810	-0.224239	0.25721
ENSG00000089597	-0.224138	0.377117
ENSG00000178397	-0.224081	0.321017
ENSG00000198169	-0.22405	0.209974
ENSG00000124067	-0.224043	0.413705
ENSG00000187676	-0.223777	0.27442
ENSG00000244509	-0.223647	0.297748
ENSG00000005075	-0.223476	0.0987154
ENSG00000065615	-0.223465	0.398793
ENSG00000196967	-0.223461	0.381494
ENSG00000112139	-0.223441	0.336459
ENSG00000030582	-0.223412	0.144837
ENSG00000113595	-0.223354	0.382611
ENSG00000158022	-0.223258	0.356876
ENSG00000182359	-0.223216	0.311145
ENSG00000120899	-0.223136	0.312967
ENSG00000089248	-0.223048	0.290953
ENSG00000100744	-0.223026	0.270822
ENSG00000103365	-0.223025	0.170214
ENSG00000213246	-0.222988	0.431922
ENSG00000083828	-0.222904	0.41333
ENSG00000169105	-0.222903	0.384234
ENSG00000137845	-0.2228	0.127097
ENSG00000150347	-0.222791	0.313311
ENSG00000013563	-0.222757	0.178536
ENSG00000182093	-0.222701	0.248114
ENSG00000119782	-0.222625	0.107063
ENSG00000104814	-0.222533	0.309255
ENSG00000102226	-0.222472	0.289192
ENSG00000012124	-0.222455	0.323269
ENSG00000138190	-0.222441	0.320604
ENSG00000196544	-0.222429	0.261221
ENSG00000197024	-0.222421	0.388617
ENSG00000174705	-0.222348	0.418636
ENSG00000106460	-0.222339	0.41837
ENSG00000156500	-0.222336	0.417232
ENSG00000137693	-0.222335	0.401469
ENSG00000121989	-0.222257	0.182588
ENSG00000109466	-0.222233	0.265852
ENSG00000130159	-0.221835	0.435358
ENSG00000126246	-0.22177	0.353046
ENSG00000011523	-0.221616	0.312707
ENSG00000119048	-0.221578	0.301352
ENSG00000075089	-0.221509	0.336064
ENSG00000135966	-0.221507	0.380528
ENSG00000164841	-0.221502	0.368591
ENSG00000178691	-0.2215	0.330646
ENSG00000186684	-0.221407	0.352459
ENSG00000090013	-0.221321	0.421182
ENSG00000134668	-0.221223	0.360964
ENSG00000076258	-0.221206	0.315227
ENSG00000138434	-0.221037	0.299528
ENSG00000182004	-0.220409	0.105489
ENSG00000255874	-0.220404	0.420718
ENSG00000140443	-0.220356	0.106075
ENSG00000065989	-0.220332	0.346923
ENSG00000135624	-0.220328	0.345169
[truncated: 10,902 more rows]

## Sheet: Fig. 1F SOX10
	Total RNA (input)			Polysomal RNA
	Replicate 1	Replicate 2	Replicate 3	Replicate 1	Replicate 2	Replicate 3
siCTRL	1	1	1	1	1	1
siHK2	0.78521	0.8705	0.90016	0.61907	0.74989	0.85058

## Sheet: Fig. 1F CDH2
	Total RNA (input)			Polysomal RNA
	Replicate 1	Replicate 2	Replicate 3	Replicate 1	Replicate 2	Replicate 3
siCTRL	1	1	1	1	1	1
siHK2	0.69862	0.95405	0.63185	0.44316	0.5218	0.84094

## Sheet: Fig. 1F WNT5A
	Total RNA (input)			Polysomal RNA
	Replicate 1	Replicate 2	Replicate 3	Replicate 1	Replicate 2	Replicate 3
siCTRL	1	1	1	1	1	1
siHK2	0.37508	0.65104	0.74338	0.33982	0.51307	0.84096

## Sheet: Fig. 1F OCLN
	Total RNA (input)			Polysomal RNA
	Replicate 1	Replicate 2	Replicate 3	Replicate 1	Replicate 2	Replicate 3
siCTRL	1	1	1	1	1	1
siHK2	0.42889	0.5339	0.60256	0.46028	0.40401	0.75158

## Sheet: Fig. 1F PTK2
	Total RNA (input)			Polysomal RNA
	Replicate 1	Replicate 2	Replicate 3	Replicate 1	Replicate 2	Replicate 3
siCTRL	1	1	1	1	1	1
siHK2	0.30363	0.51781	0.49768	0.86058	0.30675	0.96459

## Sheet: Fig. 1F TIMP1
	Total RNA (input)			Polysomal RNA
	Replicate 1	Replicate 2	Replicate 3	Replicate 1	Replicate 2	Replicate 3
siCTRL	1	1	1	1	1	1
siHK2	1.03347	1.22846	0.96014	1.21625	1.32088	1.09316
