# Supplementary material for: Hexokinase 2 is an RNA-binding protein that regulates mRNA translation independently of glycolysis and induces melanoma cell proliferation
Source: PLoS Biol. 2025 Sep 16;23(9):e3003364. doi: 10.1371/journal.pbio.3003364 (PMC12494293; doi:10.1371/journal.pbio.3003364)
Supplement: S2 Data — Individual numerical values for panels Fig 2A–2E, 2G, and 2H. (XLSX) [file pbio.3003364.s017.xlsx]

## Sheet: Fig. 2A
	siCTRL			siHK2
Fraction 1	1.07114	1.537	2.60916	1.48604	2.12175	2.50039
Fraction 2	4.37457	5.57941	6.83805	4.32133	5.63828	6.32977
Fraction 3	5.77228	6.27716	8.65531	5.74169	5.4841	6.83127
Fraction 4	5.02506	7.26072	7.85486	5.78162	6.38752	6.50773
Fraction 5	6.05926	7.83597	8.59553	6.73405	7.23632	8.41028
Fraction 6	8.16324	11.1588	8.71551	10.8639	10.5214	9.52787
Fraction 7	7.88517	8.51562	7.69321	9.39227	11.8372	9.59414
Fraction 8	7.94002	6.91684	6.46919	10.0664	9.35187	8.35218
Fraction 9	6.10141	6.10551	7.48284	9.13544	8.487	7.32157
Fraction 10	6.14384	5.1341	4.67053	6.78089	5.95976	5.2494
Fraction 11	6.67673	4.7572	4.83523	5.0682	3.85106	3.92353
Fraction 12	7.94002	5.09864	5.43992	4.79481	3.87785	5.14137
Fraction 13	9.05768	8.87725	6.69733	6.15379	5.01154	6.55299
Fraction 14	10.12	8.75503	7.69321	7.73539	6.84597	7.68558
Fraction 15	7.66955	6.19074	5.7501	5.94416	7.38837	6.07192

## Sheet: Fig. 2B
	siCTRL	siHK2	siGAPDH
Replicate 1	1.62968	0.819604	1.375
Replicate 2	1.17023	0.347194	1.40505
Replicate 3	1.20131	0.456467	1.66223

## Sheet: Fig. 2C
	siCTRL	siHK2	siGAPDH
Replicate 1	1.05564	0.404674	1.1348
Replicate 2	1.43621	0.741705	1.91487
Replicate 3	0.914603	0.522892	1.71061

## Sheet: Fig. 2D
	siCTRL	siHK2	siGAPDH
Replicate 1	1.36848	0.788552	1.32082
Replicate 2	2.29191	1.03452	2.29998
Replicate 3	1.17015	0.871511	1.45298

## Sheet: Fig. 2E
	shCTRL	shHK2
Replicate 1	3.25307	0.535085
Replicate 2	2.0382	1.13472
Replicate 3	1.86969	1.23291

## Sheet: Fig. 2G
	Empty	3'UTR	5'UTR	5'UTR Δ1	5'UTR Δ2	5'UTR Δ3	5'UTR Δ4	5'UTR Δ5	5'UTR Δ6
Replicate 1	1.59397	0.165628	60.2166	65.7748	95.9339	79.0198	8.18355	17.525	2.37679
Replicate 2	11.295	0.840862	49.5966	140.88	94.9749	103.204	7.11129	16.7752	7.04842
Replicate 3	17.1457	2.13802	70.5483	1.63704	73.1177	57.1952	12.1458	18.2401	16.729
Replicate 4	1.40662	1.01217	46.5626	64.3049	89.0077	122.058	5.94779	37.7766	35.5211

## Sheet: Fig. 2H
	Empty	3'UTR	5'UTR	5'UTR Δ1	5'UTR Δ2	5'UTR Δ3	5'UTR Δ4	5'UTR Δ5	5'UTR Δ6
Replicate 1	27.2748	5.3943	382.274	439.835	819.062	367.685	24.2275	55.7185	31.7795
Replicate 2	22.2175	3.18082	283.841	204.68	660.434	523.641	25.8108	104.388	15.2063
Replicate 3	22.8681	1.88094	242.421	338.155	252.143	545.646	11.338	34.9128	54.1244
