# Supplementary material for: Hexokinase 2 is an RNA-binding protein that regulates mRNA translation independently of glycolysis and induces melanoma cell proliferation
Source: PLoS Biol. 2025 Sep 16;23(9):e3003364. doi: 10.1371/journal.pbio.3003364 (PMC12494293; doi:10.1371/journal.pbio.3003364)
Supplement: S3 Data — Individual numerical values for panels Fig 3D. (XLSX) [file pbio.3003364.s018.xlsx]

## Sheet: Fig. 3D
	RNase I/A/T1				No RNase
Fractions	Replicate 1	Replicate 2	Replicate 3	Replicate 4	Replicate 1	Replicate 2	Replicate 3	Replicate 4
1	1.8	10.08	5.35	1.61	1.19	2.22	0.26	3.4
2	4.94	12.87	8.75	6.77	8.68	10.69	11.98	13.42
3	14.91	3.54	6.86	5.72	23.61	21.94	13.44	14.03
4	12.89	9.79	9.09	7.24	19.53	16.47	19.4	12.75
5	11.04	14.36	11.63	7.35	16.08	16.01	13.81	12.71
6	8.31	16.36	12.3	8.6	9.22	15.18	12.17	11.58
7	7.25	6.75	13.37	10.78	5.29	5.04	3.19	13.74
8	1.53	2.99	11.4	10.15	3.57	4.06	6.43	6.56
9	5.85	3.22	1.75	6.39	3.32	1.75	8.32	3.58
10	4.29	5.95	1.16	6.21	3.28	0.79	5.01	2.51
11	1.45	3.57	2.75	3.26	1.59	2.1	2.92	1.54
12	3.15	1.09	3.71	5.54	0.97	1.18	0.79	1.32
13	4.25	2.31	1.56	5.48	0.78	0.29	0.48	1.28
14	3.64	1.05	1.95	4.04	0.4	0.23	0.45	0.77
15	2.45	1.33	3.04	4.3	0.49	0.57	0.39	0.47
16	2.43	2.87	2.24	1.93	0.21	1.07	0.27	0.34
17	2.55	1.86	0.48	1.91	1.14	0.17	0.16	0
18	3.07	0	2.27	2.72	0.12	0.24	0.52	0
19	3.42	0	0.34	0	0.21	0	0	0
20	0.79	0	0	0	0.31	0	0	0
