# Supplementary material for: Hexokinase 2 is an RNA-binding protein that regulates mRNA translation independently of glycolysis and induces melanoma cell proliferation
Source: PLoS Biol. 2025 Sep 16;23(9):e3003364. doi: 10.1371/journal.pbio.3003364 (PMC12494293; doi:10.1371/journal.pbio.3003364)
Supplement: S4 Data — Individual numerical values for panels Fig 4A–4D, 4G, 4H, 4J, and 4K. (XLSX) [file pbio.3003364.s019.xlsx]

## Sheet: Fig. 4A
	HK2			IgG
	Replicate 1	Replicate 2	Replicate 3	Replicate 1	Replicate 2	Replicate 3
GAPDH	2.68561	4.67138	4.51253	0.037233	0.172601	0.144349
TBP	6.34348	9.88247	8.67736	0.060528	0.711986	0.462453
ACT	6.76493	13.7026	11.2375	0.041798	0.343326	0.243353
SOX10	26.7604	33.0444	31.9029	0.043309	0.521824	0.518168

## Sheet: Fig. 4B
	HK2			IgG
	Replicate 1	Replicate 2	Replicate 3	Replicate 1	Replicate 2	Replicate 3
GAPDH	2.92823	2.259	1.93332	0.054163	0.054163	0.055747
TBP	4.69247	3.35021	2.87293	0.147776	0.071847	0.093741
ACT	5.05353	4.02525	3.81937	0.062148	0.064362	0.070247
SOX10	25.4752	17.9243	12.7901	0.121744	0.083871	0.085659

## Sheet: Fig. 4C
	HK2						IgG
	Replicate 1	Replicate 2	Replicate 3	Replicate 4	Replicate 5	Replicate 6	Replicate 1	Replicate 2	Replicate 3	Replicate 4	Replicate 5	Replicate 6
Empty	3.18408	0.943853	0.943853	1.2896	1.26469	0.193134	0.090841	0.028551	0.174051	0.022446	0.034252	0.023339
3'UTR	4.92254	7.3994e-06	1.42172	1.49763	0.664371	0.8787	0.1148	1.7827e-07	0.059528	0	0	0.00323289
5'UTR	10.8115	1.59825	7.03893	2.86946	2.2854	1.72795	0.367647	0.061897	0.075229	0.04962	0	0.005546

## Sheet: Fig. 4D
	HK2			IgG
	Replicate 1	Replicate 2	Replicate 3	Replicate 1	Replicate 2	Replicate 3
Empty	0.75	3.7	1.32	0.02	1.67	0.04
WT	4.38	6.73	3.14	0.02	0.51	0.04
Δ4	1.64	2.89	1.04	0	1.3	0.02
Δ5	0.58	4.44	3.95	0.05	0.1	0.06
Δ6	0.49	2.83	3.08	0	0.51	0.08

## Sheet: Fig. 4G
Number of spots/cell
siCtrl	siSOX10
21	17
17	21
25	8
12	11
16	23
13	13
31	7
22	19
20	9
18	21
20	12
18	7
16	5
28	4
14	15
25	14
19	7
4	12
10	8
20	7
7	6
8	6
12	14
14	6
14	19
8	21
15	14
12	5
13	6
13	7
19	11
15	7
11	11
10	6
14	7
17	10
10	15
9	5
15	15
16	11
24	18
16	32
15	3
15	2
11	14
7	5
10	16
11	11
12	7
19	21
14	9
12	12
12	8
8	18
10	10
9	4
9	6
23	10
25	8
11	4
21	10
20	1
12	9
13	4
5	27
13	9
23	13
14
17
24
11
5
26
15
17
12
6
11
14
5

## Sheet: Fig. 4H
	siCTRL	siSOX10
Replicate 1	1	0.117
Replicate 2	1	0.1142

## Sheet: Fig. 4J
Number of spots/cell
siCtrl	siHK2
6	5
5	6
10	5
1	6
12	4
10	5
8	8
16	3
14	3
3	5
11	7
15	4
5	5
1	3
18	1
8	5
18	8
14	4
7	4
2	5
6	11
3	0
5	9
7	5
10	9
1	5
1	4
0	10
13	9
17	0
25	9
5	5
14	9
11	1
14	9
6	3
13	4
9	4
9	7
8	11
12	8
9	13
5
5
20
4
14
10
7
19
16
9
9
22
6
19
9
7
10
5
5
5
10
21
7
3
12
4
3
15
16
7
10
3
1
12
7
11
12
2
4
12
6
3
18
15
4
7
8
3
10
9
2
13

## Sheet: Fig. 4K
	siCTRL	siHK2
Replicate 1	1	0.36918
Replicate 2	1	0.32148
