# Supplementary material for: Hexokinase 2 is an RNA-binding protein that regulates mRNA translation independently of glycolysis and induces melanoma cell proliferation
Source: PLoS Biol. 2025 Sep 16;23(9):e3003364. doi: 10.1371/journal.pbio.3003364 (PMC12494293; doi:10.1371/journal.pbio.3003364)
Supplement: S5 Data — Individual numerical values for panels Fig 5E and 5H. (XLSX) [file pbio.3003364.s020.xlsx]

## Sheet: Fig. 5E
	HK2 Δ16
μM	Replicate 1	Replicate 2	Replicate 3	Replicate 4
0	0	0	0	0
2.5	2.5	7	11	21
5	5	28	29	38
10	10	43	47	51
20	20	63	63	75

## Sheet: Fig. 5H
	SOX10 mSL				SOX10 SL
Fold competitor RNA	Replicate 1	Replicate 2	Replicate 3	Replicate 4	Replicate 1	Replicate 2	Replicate 3	Replicate 4
0	36	39	35	36	36	39	30	31
125	37	36	39	36	27	19	28	29
250	37	38	37	34	18	9	21	23
500	33	39	34	30	10	2	14	17
1000	29	33	28	27	4	0	9	12
