# Supplementary material for: Hexokinase 2 is an RNA-binding protein that regulates mRNA translation independently of glycolysis and induces melanoma cell proliferation
Source: PLoS Biol. 2025 Sep 16;23(9):e3003364. doi: 10.1371/journal.pbio.3003364 (PMC12494293; doi:10.1371/journal.pbio.3003364)
Supplement: S6 Data — Individual numerical values for panels Fig 6E, 6G, 6I, and 6K. (XLSX) [file pbio.3003364.s021.xlsx]

## Sheet: Fig. 6E
	High Glucose	No Glucose	No Glucose + 6GP
Replicate 1	1	0.623077	1.32308
Replicate 2	1	0.114198	1.08436
Replicate 3	1	0.0490196	0.470588
Replicate 4	1	0.229508	0.5

## Sheet: Fig. 6G
	High Glucose	No Glucose	No Glucose + G6P
Replicate 1	1	0.15	0.375
Replicate 2	1	0.6	1.28
Replicate 3	1	0.304348	0.834783
Replicate 4	1	0.269841	0.43
Replicate 5	1	0.28125	0.46875

## Sheet: Fig. 6I
	Mitochondria colocalization
	Yes	No
Replicate 1	21.7641	78.2359
Replicate 2	12.0274	87.9726
Replicate 3	20.2868	79.7132

## Sheet: Fig. 6K
	Mitochondria colocalization
	Yes	No
Replicate 1	25.7	74.3
Replicate 2	18.8732	81.1268
Replicate 3	29.2893	70.7107
