# Supplementary material for: Hexokinase 2 is an RNA-binding protein that regulates mRNA translation independently of glycolysis and induces melanoma cell proliferation
Source: PLoS Biol. 2025 Sep 16;23(9):e3003364. doi: 10.1371/journal.pbio.3003364 (PMC12494293; doi:10.1371/journal.pbio.3003364)
Supplement: S7 Data — Individual numerical values for panels Fig 7B–7D. (XLSX) [file pbio.3003364.s022.xlsx]

## Sheet: Fig. 7B
	shCTRL			shHK2
	Replicate 1	Replicate 2	Replicate 3	Replicate 1	Replicate 2	Replicate 3
HK2	2.05742	2.20488	2.65972	0.675486	1.27519	0.736346
SOX10	3.13494	2.93927	3.07168	1.15058	1.08002	1.49062
ΔUTR SOX10	3.65566	3.40994	4.22812	3.00565	3.61055	4.4525

## Sheet: Fig. 7C A375
	siCTRL			siHK2
	Replicate 1	Replicate 2	Replicate 3	Replicate 1	Replicate 2	Replicate 3
Empty	1	1	1	0.027647	0.177693	0.211309
ΔUTR SOX10	1.17901	0.987918	0.935451	0.473298	0.278572	0.406068

## Sheet: Fig. 7C A2058
	siCTRL			siHK2
	Replicate 1	Replicate 2	Replicate 3	Replicate 1	Replicate 2	Replicate 3
Empty	1	1	1	0.0545108	0.13504	0.100797
ΔUTR SOX10	1.21114	0.751673	0.824151	0.43204	0.327309	0.394717

## Sheet: Fig. 7D A375
	Empty + siCTRL			Empty + siHK2			ΔUTR SOX10 + siCTRL			ΔUTR SOX10 + siHK2
Time (Day)	Replicate 1	Replicate 2	Replicate 3	Replicate 1	Replicate 2	Replicate 3	Replicate 1	Replicate 2	Replicate 3	Replicate 1	Replicate 2	Replicate 3
0	4.68652	3.96705	4.25348	1.86739	2.8203	3.09238	3.69558	4.13952	2.72684	3.64357	3.29959	3.18329
1	11.2651	9.52681	9.9863	2.98747	4.59314	4.90857	9.58156	10.3007	6.15756	6.85003	5.76114	5.34257
2	27.8856	23.8715	23.5231	5.365	7.61616	7.94677	26.2243	28.4687	16.2285	17.7091	14.7245	12.4057
3	54.549	48.6865	46.4171	9.76138	13.7495	14.0328	53.7146	58.4186	37.1129	39.3018	33.272	29.1362
4	80.4725	75.2207	72.535	19.8588	26.353	26.5553	79.8557	83.7873	62.8633	67.1246	57.7508	53.4776
5	93.3276	90.8842	89.2766	36.4079	45.4877	44.944	93.2671	95.1383	82.4774	87.3085	79.2327	76.3085
6	96.211	95.1514	94.0871	56.2806	65.9731	63.6506	96.9739	97.7328	91.1617	94.8568	89.3793	88.807

## Sheet: Fig. 7D A2058
	Empty + siCTRL			Empty + siHK2			ΔUTR SOX10 + siCTRL			ΔUTR SOX10 + siHK2
Time (Day)	Replicate 1	Replicate 2	Replicate 3	Replicate 1	Replicate 2	Replicate 3	Replicate 1	Replicate 2	Replicate 3	Replicate 1	Replicate 2	Replicate 3
0	2.76593	6.57881	5.70986	1.64275	5.50703	4.39854	1.04489	11.0985	10.2414	0.470642	10.6345	5.64704
1	5.74266	11.6371	10.4659	3.20116	7.557	6.67098	13.9879	20.2794	22.8105	7.97742	18.5107	10.4888
2	10.8057	18.7897	19.1615	5.6982	10.2136	9.96188	32.4241	32.3401	42.7456	17.277	27.8189	19.0734
3	19.8041	30.3032	32.4089	7.83803	14.5951	15.3334	58.2913	52.7009	64.4959	32.5594	47.1381	32.5847
4	35.1656	50.1448	48.806	13.2415	22.3527	24.8292	85.8116	76.7685	87.1692	58.5543	70.498	50.4639
5	57.4612	72.2616	66.3221	22.6718	33.8786	36.9974	92.7632	92.6701	98.135	83.2424	88.5974	70.7807
6	77.8728	85.6853	82.5838	37.9732	50.5116	52.2487	97.1526	95.8677	99.5831	95.1566	91.3822	87.6072
