# Supplementary material for: Hexokinase 2 is an RNA-binding protein that regulates mRNA translation independently of glycolysis and induces melanoma cell proliferation
Source: PLoS Biol. 2025 Sep 16;23(9):e3003364. doi: 10.1371/journal.pbio.3003364 (PMC12494293; doi:10.1371/journal.pbio.3003364)
Supplement: S8 Data — Individual numerical values for panels S2A–S2C Fig. (XLSX) [file pbio.3003364.s023.xlsx]

## Sheet: Fig. S2A
	siCTRL			siHK2
	Replicate 1	Replicate 2	Replicate 3	Replicate 1	Replicate 2	Replicate 3
HK2	1.32776	1.38823	1.77869	0.048463	0.114692	0.245825
GAPDH	1.28583	1.50028	1.78207	1.59583	1.64273	1.918
PKM2	1.5615	1.25915	0.973752	1.84036	1.60319	1.18813

## Sheet: Fig. S2B
	siCTRL	siHK2
Replicate 1	1	0.451073
Replicate 2	1	0.80932
Replicate 3	1	0.595348

## Sheet: Fig. S2C Glycolytic function
xVal	GAL	GLU
1.32	4.7	9.1
9.85	3.3	8.4
18.38	4.2	8.4
27.08	24.2	38.3
35.62	27.6	42.8
44.15	29.5	44.2
52.88	46.7	60.8
61.4	43.1	58.2
69.95	42	55.7
78.65	9	11.2
87.18	8.9	11.2
95.72	9.4	11.2

## Sheet: Fig. S2C Mito Respiration
xVal	GAL	GLU
1.32	1167.1	409.8
9.83	1142.3	408
18.37	1154.8	406
27.08	321.4	109.9
35.62	294.5	116
44.15	289	110.1
52.87	971	532.3
61.38	951.5	499.8
69.93	934	469.3
78.63	129.6	44.5
87.15	118	39.2
95.68	136.7	31.3
