# Supplementary material for: Hexokinase 2 is an RNA-binding protein that regulates mRNA translation independently of glycolysis and induces melanoma cell proliferation
Source: PLoS Biol. 2025 Sep 16;23(9):e3003364. doi: 10.1371/journal.pbio.3003364 (PMC12494293; doi:10.1371/journal.pbio.3003364)
Supplement: S9 Data — Individual numerical values for panels S3A–S3G Fig. (XLSX) [file pbio.3003364.s024.xlsx]

## Sheet: Fig. S3A
Gene Name	HP siCTRL vs HP siHK2 log2 (fold change)	Input siCTRL vs Input siHK2 log2 (fold change)
ZEB2	-1.17	-1.25
ZEB1	-1.38	-1.18
WNT5B	-1.51	-4.1
WNT5A	-1.03	1.04
WNT11	-2.01	-1.38
VPS13A	-1.67	-1.38
VIM	1.17	1.04
VCAN	-3.89	-4.22
TWIST1	-1.3	-1.34
TSPAN13	1.02	-1.25
TMEM132A	1.05	1.11
TMEFF1	1.06	-1.26
TIMP1	-1.03	1.2
TGFB3	1.09	1.02
TGFB2	1.01	1.84
TGFB1	1.41	1.44
TFP12	1.83	1.09
TCF4	-1.06	-1.85
TCF3	-1.12	1.05
STEAP1	1.26	-1.11
STAT3	-1.73	-1.48
SPP1	1.64	1.24
SPARC	1.1	1.15
SNAI3	2.43	1.54
SNAI2	-2.05	-2.66
SNAI1	1.44	1.61
SMAD2	1.23	1.06
GEMIN2	-1.19	-1.61
SERPINE1	4.49	6.86
RGS2	4.03	3.48
RAC1	1.33	1.09
PTP4A1	-1.18	-1.08
PTK2	-1.17	1.15
DESI1	1.47	1.42
PLEK2	3.26	1.28
PDGFRB	2.31	2.72
OCLN	-1.57	1.11
NUDT13	-1.02	1.04
NOTCH1	1.03	1.45
NODAL	2.14	1.35
MST1R	2.66	-1.03
MSN	1.39	1.69
MMP9	-1.05	1.03
MMP3	1.36	-1.54
MMP2	1.36	1.31
MAP1B	1.31	1.84
KRT7	1.01	1.09
KRT19	1.05	1.09
KRT14	-1.63	-2.52
JAG1	1.14	1.36
ITGB1	1.3	1.37
ITGAV	1.17	1.08
ITGA5	1.11	1.3
ILK	-1.52	-1.4
IL1RN	1.01	1.09
IGFBP4	-1.14	-1.11
GSK3B	-1.08	1.15
GSC	-1.07	1.21
GNG11	-1.2	1.15
FZD7	1.14	1.49
FOXC2	5.25	3.86
FN1	1.25	1.64
FGFBP1	1.01	1.46
F11R	-1.81	-1.46
ESR1	-1.32	-2.16
ERBB3	1	1.24
EGFR	-1.97	-1.58
DSP	1.02	1.08
DSC2	-1.2	-1.41
CTNNB1	-1.33	-1.38
COL5A2	1.13	1.24
COL3A1	16.46	2.08
COL1A2	-1.12	2.48
CDH2	-1.38	1.09
CDH1	-1.01	1.05
CAV2	-1.16	-1.28
CAMK2N1	-1.28	-1.27
CALD1	1.1	1
BMP7	1	-1.68
BMP2	1.59	2.04
BMP1	1.34	1.33
AKT1	-1.09	-1.08
AHNAK	-1.35	1.06
SOX10	-1.04	1.27

## Sheet: Fig. S3C
	siCTRL	siHK2	siGAPDH
Replicate 1	1.3195	0.555283	1.00329
Replicate 2	1.16464	0.947036	1.62819
Replicate 3	1.27454	0.682504	0.960804

## Sheet: Fig. S3D A375
	siCTRL	siHK2	siGAPDH
Replicate 1	1	2.58281	1.35893
Replicate 2	1	1.04029	0.79698
Replicate 3	1	1.6452	1.17002

## Sheet: Fig. S3D A2058
	siCTRL	siHK2	siGAPDH
Replicate 1	1	0.71903	0.93951
Replicate 2	1	0.81301	0.82076
Replicate 3	1	1.06446	0.83944

## Sheet: Fig. S3D MALME 3M
	siCTRL	siHK2	siGAPDH
Replicate 1	1	1.1716	0.93809
Replicate 2	1	0.77479	0.62092
Replicate 3	1	1.40889	0.66133

## Sheet: Fig. S3D M249
	siCTRL	siHK2	siGAPDH
Replicate 1	1	1.58	1.44969
Replicate 2	1	0.83105	0.64501
Replicate 3	1	1.22423	1.32575

## Sheet: Fig. S3E
	shCTRL	shHK2
Replicate 1	1	0.73442
Replicate 2	1	1.20434
Replicate 3	1	0.52441

## Sheet: Fig. S3F
	shCTRL	shHK2
Replicate 1	3.25307	0.535085
Replicate 2	2.0382	1.13472
Replicate 3	1.86969	1.23291

## Sheet: Fig. S3G
	shCTRL	shHK2
Replicate 1	1	0.47813
Replicate 2	1	0.52216
Replicate 3	1	0.39765
