# Supplementary material for: Hexokinase 2 is an RNA-binding protein that regulates mRNA translation independently of glycolysis and induces melanoma cell proliferation
Source: PLoS Biol. 2025 Sep 16;23(9):e3003364. doi: 10.1371/journal.pbio.3003364 (PMC12494293; doi:10.1371/journal.pbio.3003364)
Supplement: S10 Data — Individual numerical values for panels S6A–S6D Fig. (XLSX) [file pbio.3003364.s025.xlsx]

## Sheet: Fig. S6A
Fractions	RNase I/A/T1				No RNase
	Replicate 1	Replicate 2	Replicate 3	Replicate 4	Replicate 1	Replicate 2	Replicate 3	Replicate 4
1	11.17	19.02	0	2.67	0	0	0	0
2	28.08	44.45	9.16	19.01	0	0	0	0
3	24.82	3.35	2.12	22.83	0	0	0	0
4	14.08	9.16	1.78	18.73	0	0	0	0
5	12.89	9.23	23.55	18.03	0	0	0	0
6	7.31	11.47	9.88	13.43	0	0	0	0
7	1.65	3.31	34.7	2.81	0	0	0	0.53
8	0	0	18.81	2.12	0	0	0	4.11
9	0	0	0	0.38	0	0	4.72	7.21
10	0	0	0	0	0.95	0	11.06	10.67
11	0	0	0	0	7.39	23.22	1.25	8.05
12	0	0	0	0	2.08	5.63	1.9	11.03
13	0	0	0	0	3.05	1.44	2.11	8.64
14	0	0	0	0	1.86	5.82	5.6	7.66
15	0	0	0	0	6.42	8.54	27.16	10.26
16	0	0	0	0	15.47	52.24	16.61	14.05
17	0	0	0	0	17.62	2.32	28.06	13.08
18	0	0	0	0	10.43	0.8	1.53	4.71
19	0	0	0	0	23.49	0	0	0
20	0	0	0	0	11.23	0	0	0

## Sheet: Fig. S6B
Fractions	RNase I/A/T1				No RNase
	Replicate 1	Replicate 2	Replicate 3	Replicate 4	Replicate 1	Replicate 2	Replicate 3	Replicate 4
1	5.02	14.73	9.03	0	2.26	11.65	0	0
2	18.03	37.88	36.03	17.81	24.01	26.63	27.18	11.38
3	31.62	4.51	16.66	15.36	34.15	31.55	16.54	13.39
4	20.77	10.88	10.8	16.34	20.46	4.81	28.87	37.6
5	15.75	11.25	13.79	19.56	19.12	21.7	19.97	37.64
6	7.03	16.47	12.31	30.93	0	3.66	7.43	0
7	1.78	4.27	1.38	0	0	0	0	0
8	0	0	0	0	0	0	0	0
9	0	0	0	0	0	0	0	0
10	0	0	0	0	0	0	0	0
11	0	0	0	0	0	0	0	0
12	0	0	0	0	0	0	0	0
13	0	0	0	0	0	0	0	0
14	0	0	0	0	0	0	0	0
15	0	0	0	0	0	0	0	0
16	0	0	0	0	0	0	0	0
17	0	0	0	0	0	0	0	0
18	0	0	0	0	0	0	0	0
19	0	0	0	0	0	0	0	0
20	0	0	0	0	0	0	0	0

## Sheet: Fig. S6C
Fractions	RNase I/A/T1				No RNase
	Replicate 1	Replicate 2	Replicate 3	Replicate 4	Replicate 1	Replicate 2	Replicate 3	Replicate 4
1	0.87	0.69	0.91	0	0	0.18	0	0.02
2	2.08	8.19	7.1	1.77	0	0.78	0	0.15
3	7.84	5.06	10.47	8.52	4.23	9.24	3.86	2.55
4	14.96	9.48	12.55	11.07	9.16	19.07	17.05	10.46
5	16.11	16.48	13.54	12.3	15.37	21.75	14.33	10.88
6	14.68	25.9	12	12.94	13.32	24.85	11.8	11.79
7	11.67	18.08	16.05	11.93	10.88	9.75	4.29	12.99
8	3.73	5.34	17.91	11.25	8.37	7.8	9.32	13.61
9	6.13	3.04	4.48	8.13	8.38	2.11	19.87	9.97
10	4.09	5.17	0.93	6.15	7.45	0.92	12.3	8.44
11	1.42	1.3	1.71	4.7	4.36	2.42	3.41	6.08
12	3.4	0.33	1.94	3.11	3.29	1.11	0.24	5.49
13	3.26	0.6	0.4	2.07	2.82	0	1.11	2.82
14	2.22	0.34	0	1.42	1.23	0	0.79	1.47
15	2.15	0	0	1.26	1.77	0	0.75	0.9
16	1.83	0	0	0.38	1.15	0	0.2	0.89
17	1.29	0	0	0.33	4.39	0	0.1	0.84
18	1.12	0	0	2.66	0.96	0	0.33	0.65
19	0.79	0	0	0	1.2	0	0.23	0
20	0.38	0	0	0	1.68	0	0	0

## Sheet: Fig. S6D
Fractions	RNase I/A/T1				No RNase
	Replicate 1	Replicate 2	Replicate 3	Replicate 4	Replicate 1	Replicate 2	Replicate 3	Replicate 4
1	2.6	13.06	10.19	2.18	0.89	1.65	1.76	0.63
2	7.55	20.49	14.96	13.48	4.77	8.12	12.2	5.33
3	14.03	4.69	12.12	15.03	22.01	19.8	12.63	13.4
4	14.81	8.72	14.65	14.26	12.37	17.15	19.93	15.85
5	15.38	13.37	15.04	16.13	17.46	17.81	12.6	14.4
6	13.87	16.98	14.31	16.45	12.23	15.82	13.3	14.34
7	11.12	12.04	11.21	10.01	7.91	7.41	2.06	12.38
8	2.48	3.74	5.77	7.22	5.1	6.67	8.2	9.27
9	4.39	2.34	0.9	1.75	3.96	1.57	8.25	5.27
10	2.62	3.47	0.21	1.23	3.48	0.72	3.94	3.75
11	1.19	0.74	0.35	0.64	1.75	1.7	1.3	1.87
12	2.31	0.13	0.29	0.46	1.11	0.66	0.78	2.07
13	2.06	0.24	0	0.36	1.2	0.14	0.54	0.79
14	1.37	0	0	0.21	0.68	0.22	0.52	0.21
15	1.41	0	0	0.24	0.81	0.29	0.6	0.15
16	1.18	0	0	0	0.43	0.1	0.15	0.14
17	0.64	0	0	0	2.53	0.07	0.16	0.1
18	0.57	0	0	0.35	0.35	0.11	0.29	0.04
19	0.27	0	0	0	0.32	0	0.78	0
20	0.15	0	0	0	0.64	0	0	0
