# Supplementary material for: Hexokinase 2 is an RNA-binding protein that regulates mRNA translation independently of glycolysis and induces melanoma cell proliferation
Source: PLoS Biol. 2025 Sep 16;23(9):e3003364. doi: 10.1371/journal.pbio.3003364 (PMC12494293; doi:10.1371/journal.pbio.3003364)
Supplement: S11 Data — Individual numerical values for panels S7C Fig. (XLSX) [file pbio.3003364.s026.xlsx]

## Sheet: Fig. S7C
score	#protein	rna	raw	score
1	26-77	58-173	17.37	0.47
2	26-77	92-207	8.86	0.26
3	26-77	115-230	11.97	0.33
4	26-77	149-264	20.91	0.54
5	26-77	172-287	30.01	0.75
6	26-77	206-321	43.55	0.91
7	26-77	229-344	41.93	0.89
8	26-77	263-378	35.98	0.81
9	26-77	286-401	29.91	0.73
10	26-77	320-435	34.94	0.8
11	26-77	343-458	40.52	0.88
12	26-77	377-492	35.05	0.81
13	26-77	400-515	29.09	0.73
14	26-77	434-549	20.26	0.54
15	26-77	457-572	17.06	0.47
16	26-77	491-606	20.23	0.54
17	26-77	514-629	22.34	0.59
18	26-77	548-663	14.83	0.4
19	26-77	571-686	18.18	0.5
20	26-77	605-720	19.05	0.52
21	26-77	628-743	14.94	0.4
22	26-77	662-777	10.18	0.32
23	26-77	685-800	17.82	0.47
24	26-77	719-834	14.14	0.4
25	26-77	742-857	13.49	0.37
26	26-77	776-891	17.71	0.47
27	26-77	799-914	28.55	0.71
28	26-77	833-948	26.12	0.67
29	26-77	856-971	20.98	0.54
30	26-77	890-1005	14.56	0.4
31	26-77	913-1028	13.81	0.37
32	26-77	947-1062	16.41	0.45
33	26-77	970-1085	10.05	0.32
34	26-77	1004-1119	20.7	0.54
35	26-77	1027-1142	24.99	0.63
36	26-77	1061-1176	18.52	0.5
37	26-77	1084-1199	10.86	0.32
38	26-77	1118-1233	9.09	0.28
39	26-77	1141-1256	12.92	0.35
40	26-77	1175-1290	17.02	0.47
41	26-77	1198-1313	22.29	0.59
42	26-77	1232-1347	18.51	0.5
43	26-77	1255-1370	15.9	0.42
44	26-77	1289-1404	14.81	0.4
45	26-77	1312-1427	17.55	0.47
46	26-77	1346-1461	6.8	0.22
47	26-77	1369-1484	6.73	0.22
48	26-77	1403-1518	-6.34	0.14
49	26-77	1426-1541	-5.89	0.14
50	26-77	1460-1575	-0.28	0.17
51	26-77	1483-1598	2.48	0.17
52	26-77	1517-1632	17.06	0.47
53	26-77	1540-1655	14.4	0.4
54	26-77	1574-1689	8.87	0.26
55	26-77	1597-1712	7.22	0.24
56	26-77	1631-1746	9.72	0.28
57	26-77	1654-1769	12.58	0.35
58	26-77	1688-1803	20.06	0.54
59	26-77	1711-1826	22.14	0.59
60	26-77	1745-1860	26.75	0.67
61	26-77	1768-1883	29.04	0.73
62	26-77	1802-1917	15.44	0.42
63	26-77	1825-1940	11.83	0.33
64	26-77	1859-1974	7.17	0.24
65	26-77	1882-1997	9.7	0.28
66	26-77	1916-2031	6.92	0.22
67	26-77	1939-2054	10.89	0.32
68	26-77	1973-2088	19.93	0.52
69	26-77	1996-2111	16.25	0.45
70	26-77	2030-2145	6.19	0.22
71	26-77	2053-2168	-1.52	0.14
72	26-77	2087-2202	13.17	0.37
73	26-77	2110-2225	19.62	0.52
74	26-77	2144-2259	20.84	0.54
75	26-77	2167-2282	24.53	0.63
76	26-77	2201-2316	17.27	0.47
77	26-77	2224-2339	11.02	0.33
78	26-77	2258-2373	2.22	0.17
79	26-77	2281-2396	-0.07	0.17
80	26-77	2315-2430	-11.31	0.1
81	26-77	2338-2453	1.69	0.17
82	26-77	2372-2487	9.13	0.28
83	26-77	2395-2510	6.81	0.22
84	26-77	2429-2544	7.38	0.24
85	26-77	2452-2567	1.8	0.17
86	26-77	2486-2601	14.35	0.4
87	26-77	2509-2624	11.22	0.33
88	26-77	2543-2658	12.48	0.35
89	26-77	2566-2681	10.92	0.32
90	26-77	2600-2715	3.3	0.2
91	26-77	2623-2738	1.77	0.17
92	26-77	2657-2772	-12.83	0.1
93	26-77	2680-2795	-9.11	0.1
94	26-77	2714-2829	-17.83	0.1
95	42-93	58-173	11.71	0.33
96	42-93	92-207	6.1	0.22
97	42-93	115-230	7.89	0.24
98	42-93	149-264	13.93	0.37
99	42-93	172-287	20.03	0.54
100	42-93	206-321	29.45	0.73
101	42-93	229-344	28.58	0.71
102	42-93	263-378	24.44	0.63
103	42-93	286-401	20.32	0.54
104	42-93	320-435	23.51	0.61
105	42-93	343-458	27.4	0.69
106	42-93	377-492	23.87	0.61
107	42-93	400-515	19.84	0.52
108	42-93	434-549	13.78	0.37
109	42-93	457-572	11.49	0.33
110	42-93	491-606	13.76	0.37
111	42-93	514-629	15.29	0.42
112	42-93	548-663	9.88	0.28
113	42-93	571-686	12.23	0.35
114	42-93	605-720	13.08	0.37
115	42-93	628-743	10.24	0.32
116	42-93	662-777	6.95	0.22
117	42-93	685-800	12.07	0.35
118	42-93	719-834	9.77	0.28
119	42-93	742-857	9.02	0.28
120	42-93	776-891	11.61	0.33
121	42-93	799-914	19.21	0.52
122	42-93	833-948	18	0.47
123	42-93	856-971	14.18	0.4
124	42-93	890-1005	9.95	0.28
125	42-93	913-1028	9.38	0.28
126	42-93	947-1062	11.22	0.33
127	42-93	970-1085	6.63	0.22
128	42-93	1004-1119	13.94	0.37
129	42-93	1027-1142	17.17	0.47
130	42-93	1061-1176	12.81	0.35
131	42-93	1084-1199	7.3	0.24
132	42-93	1118-1233	6.14	0.22
133	42-93	1141-1256	8.69	0.26
134	42-93	1175-1290	11.31	0.33
135	42-93	1198-1313	15.11	0.42
136	42-93	1232-1347	12.65	0.35
137	42-93	1255-1370	10.66	0.32
138	42-93	1289-1404	9.83	0.28
139	42-93	1312-1427	11.88	0.33
140	42-93	1346-1461	4.97	0.2
141	42-93	1369-1484	4.68	0.2
142	42-93	1403-1518	-4.37	0.14
143	42-93	1426-1541	-4.01	0.14
144	42-93	1460-1575	-0.48	0.17
145	42-93	1483-1598	1.56	0.17
146	42-93	1517-1632	11.6	0.33
147	42-93	1540-1655	9.92	0.28
148	42-93	1574-1689	6.12	0.22
149	42-93	1597-1712	4.99	0.2
150	42-93	1631-1746	6.42	0.22
151	42-93	1654-1769	8.52	0.26
152	42-93	1688-1803	13.59	0.37
153	42-93	1711-1826	14.71	0.4
154	42-93	1745-1860	18.28	0.5
155	42-93	1768-1883	19.9	0.52
156	42-93	1802-1917	10.72	0.32
157	42-93	1825-1940	8.12	0.26
158	42-93	1859-1974	4.88	0.2
159	42-93	1882-1997	6.5	0.22
160	42-93	1916-2031	4.65	0.2
161	42-93	1939-2054	7.08	0.24
162	42-93	1973-2088	13.53	0.37
163	42-93	1996-2111	11.29	0.33
164	42-93	2030-2145	4.3	0.2
165	42-93	2053-2168	-1.18	0.14
166	42-93	2087-2202	8.76	0.26
167	42-93	2110-2225	13.25	0.37
168	42-93	2144-2259	14.03	0.4
169	42-93	2167-2282	16.84	0.45
170	42-93	2201-2316	11.92	0.33
171	42-93	2224-2339	7.57	0.24
172	42-93	2258-2373	1.69	0.17
173	42-93	2281-2396	-0.08	0.17
174	42-93	2315-2430	-7.86	0.14
175	42-93	2338-2453	0.76	0.17
176	42-93	2372-2487	6.41	0.22
177	42-93	2395-2510	4.55	0.2
178	42-93	2429-2544	4.96	0.2
179	42-93	2452-2567	1.21	0.17
180	42-93	2486-2601	9.78	0.28
181	42-93	2509-2624	7.63	0.24
182	42-93	2543-2658	8.45	0.26
183	42-93	2566-2681	7.62	0.24
184	42-93	2600-2715	2.39	0.17
185	42-93	2623-2738	1.35	0.17
186	42-93	2657-2772	-8.83	0.14
187	42-93	2680-2795	-5.99	0.14
188	42-93	2714-2829	-12.12	0.1
189	51-102	58-173	8.95	0.26
190	51-102	92-207	3.74	0.2
191	51-102	115-230	7.51	0.24
192	51-102	149-264	14.5	0.4
193	51-102	172-287	20.49	0.54
194	51-102	206-321	26.75	0.67
195	51-102	229-344	24.25	0.63
196	51-102	263-378	16.79	0.45
197	51-102	286-401	14.93	0.4
198	51-102	320-435	20.55	0.54
199	51-102	343-458	23.03	0.61
200	51-102	377-492	17.84	0.47
201	51-102	400-515	13.2	0.37
202	51-102	434-549	10.1	0.32
203	51-102	457-572	10.73	0.32
204	51-102	491-606	13	0.37
205	51-102	514-629	11.47	0.33
206	51-102	548-663	7.42	0.24
207	51-102	571-686	9.79	0.28
208	51-102	605-720	9.61	0.28
209	51-102	628-743	6.96	0.22
210	51-102	662-777	5.68	0.22
211	51-102	685-800	10.2	0.32
212	51-102	719-834	6.21	0.22
213	51-102	742-857	7.56	0.24
214	51-102	776-891	12.36	0.35
215	51-102	799-914	19.68	0.52
216	51-102	833-948	12.25	0.35
217	51-102	856-971	7.51	0.24
218	51-102	890-1005	7.92	0.24
219	51-102	913-1028	8.88	0.26
220	51-102	947-1062	8.55	0.26
221	51-102	970-1085	4.89	0.2
222	51-102	1004-1119	14.16	0.4
223	51-102	1027-1142	15.24	0.42
224	51-102	1061-1176	7.47	0.24
225	51-102	1084-1199	3.71	0.2
226	51-102	1118-1233	5.73	0.22
227	51-102	1141-1256	7.84	0.24
228	51-102	1175-1290	10.88	0.32
229	51-102	1198-1313	13.16	0.37
230	51-102	1232-1347	9.13	0.28
231	51-102	1255-1370	6.34	0.22
232	51-102	1289-1404	9.27	0.28
233	51-102	1312-1427	9.05	0.28
234	51-102	1346-1461	1.09	0.17
235	51-102	1369-1484	0.76	0.17
236	51-102	1403-1518	-2.36	0.14
237	51-102	1426-1541	-2.56	0.14
238	51-102	1460-1575	0.86	0.17
239	51-102	1483-1598	3.24	0.2
240	51-102	1517-1632	9.38	0.28
241	51-102	1540-1655	6.85	0.22
242	51-102	1574-1689	4.48	0.2
243	51-102	1597-1712	3.4	0.2
244	51-102	1631-1746	5.15	0.22
245	51-102	1654-1769	7.78	0.24
246	51-102	1688-1803	10.8	0.32
247	51-102	1711-1826	13.1	0.37
248	51-102	1745-1860	15.53	0.42
249	51-102	1768-1883	15.75	0.42
250	51-102	1802-1917	6.04	0.22
251	51-102	1825-1940	3.87	0.2
252	51-102	1859-1974	4.16	0.2
253	51-102	1882-1997	5.72	0.22
254	51-102	1916-2031	4.04	0.2
255	51-102	1939-2054	7.14	0.24
256	51-102	1973-2088	12.34	0.35
257	51-102	1996-2111	7.09	0.24
258	51-102	2030-2145	0.46	0.17
259	51-102	2053-2168	-0.59	0.17
260	51-102	2087-2202	10.24	0.32
261	51-102	2110-2225	11.86	0.33
262	51-102	2144-2259	11.89	0.33
263	51-102	2167-2282	12.85	0.35
264	51-102	2201-2316	6.14	0.22
265	51-102	2224-2339	3.53	0.2
266	51-102	2258-2373	-0.1	0.17
267	51-102	2281-2396	-0.73	0.17
268	51-102	2315-2430	-6.33	0.14
269	51-102	2338-2453	3.37	0.2
270	51-102	2372-2487	5.66	0.22
271	51-102	2395-2510	3.58	0.2
272	51-102	2429-2544	3.02	0.2
273	51-102	2452-2567	1.77	0.17
274	51-102	2486-2601	7.94	0.24
275	51-102	2509-2624	6.97	0.22
276	51-102	2543-2658	6.64	0.22
277	51-102	2566-2681	5.61	0.22
278	51-102	2600-2715	-0.87	0.17
279	51-102	2623-2738	-1.34	0.14
280	51-102	2657-2772	-5.86	0.14
281	51-102	2680-2795	-4.44	0.14
282	51-102	2714-2829	-9.97	0.1
283	67-118	58-173	15.01	0.42
284	67-118	92-207	7.32	0.24
285	67-118	115-230	10.16	0.32
286	67-118	149-264	18.61	0.5
287	67-118	172-287	26.95	0.67
288	67-118	206-321	38.9	0.85
289	67-118	229-344	37.4	0.84
290	67-118	263-378	30.18	0.75
291	67-118	286-401	25.39	0.66
292	67-118	320-435	30.85	0.75
293	67-118	343-458	35.43	0.81
294	67-118	377-492	30.07	0.75
295	67-118	400-515	24.61	0.63
296	67-118	434-549	17.15	0.47
297	67-118	457-572	15.1	0.42
298	67-118	491-606	18.5	0.5
299	67-118	514-629	19.42	0.52
300	67-118	548-663	12.34	0.35
301	67-118	571-686	15.65	0.42
302	67-118	605-720	16.58	0.45
303	67-118	628-743	12.82	0.35
304	67-118	662-777	8.76	0.26
305	67-118	685-800	16.05	0.45
306	67-118	719-834	11.79	0.33
307	67-118	742-857	11.43	0.33
308	67-118	776-891	15.62	0.42
309	67-118	799-914	26.19	0.67
310	67-118	833-948	22.24	0.59
311	67-118	856-971	16.66	0.45
312	67-118	890-1005	12.73	0.35
313	67-118	913-1028	12.64	0.35
314	67-118	947-1062	13.97	0.37
315	67-118	970-1085	7.93	0.24
316	67-118	1004-1119	19.25	0.52
317	67-118	1027-1142	22.72	0.59
318	67-118	1061-1176	15.56	0.42
319	67-118	1084-1199	8.36	0.26
320	67-118	1118-1233	8.17	0.26
321	67-118	1141-1256	11.53	0.33
322	67-118	1175-1290	15.04	0.42
323	67-118	1198-1313	19.86	0.52
324	67-118	1232-1347	16	0.42
325	67-118	1255-1370	12.87	0.35
326	67-118	1289-1404	12.83	0.35
327	67-118	1312-1427	15.22	0.42
328	67-118	1346-1461	5.43	0.22
329	67-118	1369-1484	4.83	0.2
330	67-118	1403-1518	-4.99	0.14
331	67-118	1426-1541	-4.81	0.14
332	67-118	1460-1575	-0.28	0.17
333	67-118	1483-1598	2.71	0.17
334	67-118	1517-1632	15.08	0.42
335	67-118	1540-1655	12.49	0.35
336	67-118	1574-1689	7.86	0.24
337	67-118	1597-1712	5.88	0.22
338	67-118	1631-1746	8	0.26
339	67-118	1654-1769	11.38	0.33
340	67-118	1688-1803	17.11	0.47
341	67-118	1711-1826	19.41	0.52
342	67-118	1745-1860	23.83	0.61
343	67-118	1768-1883	25.55	0.66
344	67-118	1802-1917	12.95	0.35
345	67-118	1825-1940	9.25	0.28
346	67-118	1859-1974	6.24	0.22
347	67-118	1882-1997	8.54	0.26
348	67-118	1916-2031	5.72	0.22
349	67-118	1939-2054	9.42	0.28
350	67-118	1973-2088	18.11	0.5
351	67-118	1996-2111	14.07	0.4
352	67-118	2030-2145	4.16	0.2
353	67-118	2053-2168	-1.66	0.14
354	67-118	2087-2202	12.31	0.35
355	67-118	2110-2225	17.51	0.47
356	67-118	2144-2259	18.01	0.5
357	67-118	2167-2282	21.51	0.57
358	67-118	2201-2316	14.05	0.4
359	67-118	2224-2339	8.81	0.26
360	67-118	2258-2373	1.79	0.17
361	67-118	2281-2396	-0.24	0.17
362	67-118	2315-2430	-10.39	0.1
363	67-118	2338-2453	1.78	0.17
364	67-118	2372-2487	8.43	0.26
365	67-118	2395-2510	5.95	0.22
366	67-118	2429-2544	5.9	0.22
367	67-118	2452-2567	1.78	0.17
368	67-118	2486-2601	12.49	0.35
369	67-118	2509-2624	10.05	0.32
370	67-118	2543-2658	10.99	0.32
371	67-118	2566-2681	9.71	0.28
372	67-118	2600-2715	2.4	0.17
373	67-118	2623-2738	0.98	0.17
374	67-118	2657-2772	-10.94	0.1
375	67-118	2680-2795	-7.53	0.14
376	67-118	2714-2829	-15.59	0.1
377	76-127	58-173	8.57	0.26
378	76-127	92-207	3.58	0.2
379	76-127	115-230	7.3	0.24
380	76-127	149-264	14.31	0.4
381	76-127	172-287	20.18	0.54
382	76-127	206-321	26.24	0.67
383	76-127	229-344	23.8	0.61
384	76-127	263-378	16.07	0.45
385	76-127	286-401	14.37	0.4
386	76-127	320-435	20	0.52
387	76-127	343-458	22.44	0.59
388	76-127	377-492	17.29	0.47
389	76-127	400-515	12.58	0.35
390	76-127	434-549	9.74	0.28
391	76-127	457-572	10.56	0.32
392	76-127	491-606	12.84	0.35
393	76-127	514-629	11.12	0.33
394	76-127	548-663	7.05	0.24
395	76-127	571-686	9.44	0.28
396	76-127	605-720	9.33	0.28
397	76-127	628-743	6.65	0.22
398	76-127	662-777	5.57	0.22
399	76-127	685-800	9.93	0.28
400	76-127	719-834	6	0.22
401	76-127	742-857	7.29	0.24
402	76-127	776-891	12.09	0.35
403	76-127	799-914	19.44	0.52
404	76-127	833-948	11.89	0.33
405	76-127	856-971	6.88	0.22
406	76-127	890-1005	7.71	0.24
407	76-127	913-1028	8.77	0.26
408	76-127	947-1062	8.35	0.26
409	76-127	970-1085	4.63	0.2
410	76-127	1004-1119	13.95	0.37
411	76-127	1027-1142	15.07	0.42
412	76-127	1061-1176	7.11	0.24
413	76-127	1084-1199	3.39	0.2
414	76-127	1118-1233	5.62	0.22
415	76-127	1141-1256	7.67	0.24
416	76-127	1175-1290	10.62	0.32
417	76-127	1198-1313	12.9	0.35
418	76-127	1232-1347	8.82	0.26
419	76-127	1255-1370	5.87	0.22
420	76-127	1289-1404	9.02	0.28
421	76-127	1312-1427	8.72	0.26
422	76-127	1346-1461	0.97	0.17
423	76-127	1369-1484	0.49	0.17
424	76-127	1403-1518	-2.24	0.14
425	76-127	1426-1541	-2.42	0.14
426	76-127	1460-1575	0.8	0.17
427	76-127	1483-1598	3.27	0.2
428	76-127	1517-1632	9.13	0.28
429	76-127	1540-1655	6.63	0.22
430	76-127	1574-1689	4.35	0.2
431	76-127	1597-1712	3.32	0.2
432	76-127	1631-1746	4.91	0.2
433	76-127	1654-1769	7.64	0.24
434	76-127	1688-1803	10.48	0.32
435	76-127	1711-1826	12.67	0.35
436	76-127	1745-1860	15.26	0.42
437	76-127	1768-1883	15.4	0.42
438	76-127	1802-1917	5.75	0.22
439	76-127	1825-1940	3.54	0.2
440	76-127	1859-1974	4.09	0.2
441	76-127	1882-1997	5.58	0.22
442	76-127	1916-2031	3.96	0.2
443	76-127	1939-2054	6.93	0.22
444	76-127	1973-2088	12.12	0.35
445	76-127	1996-2111	6.84	0.22
446	76-127	2030-2145	0.21	0.17
447	76-127	2053-2168	-0.63	0.17
448	76-127	2087-2202	10.16	0.32
449	76-127	2110-2225	11.63	0.33
450	76-127	2144-2259	11.54	0.33
451	76-127	2167-2282	12.52	0.35
452	76-127	2201-2316	5.71	0.22
453	76-127	2224-2339	3.19	0.2
454	76-127	2258-2373	-0.14	0.17
455	76-127	2281-2396	-0.79	0.17
456	76-127	2315-2430	-6.22	0.14
457	76-127	2338-2453	3.31	0.2
458	76-127	2372-2487	5.67	0.22
459	76-127	2395-2510	3.44	0.2
460	76-127	2429-2544	2.83	0.17
461	76-127	2452-2567	1.81	0.17
462	76-127	2486-2601	7.76	0.24
463	76-127	2509-2624	6.88	0.22
464	76-127	2543-2658	6.44	0.22
465	76-127	2566-2681	5.52	0.22
466	76-127	2600-2715	-1.08	0.14
467	76-127	2623-2738	-1.49	0.14
468	76-127	2657-2772	-5.61	0.14
469	76-127	2680-2795	-4.16	0.14
470	76-127	2714-2829	-9.73	0.1
471	92-143	58-173	18.55	0.5
472	92-143	92-207	9.63	0.28
473	92-143	115-230	12.26	0.35
474	92-143	149-264	21.28	0.57
475	92-143	172-287	30.75	0.75
476	92-143	206-321	45.56	0.92
477	92-143	229-344	44.33	0.91
478	92-143	263-378	38.65	0.85
479	92-143	286-401	31.95	0.76
480	92-143	320-435	36.7	0.83
481	92-143	343-458	42.71	0.9
482	92-143	377-492	37.41	0.84
483	92-143	400-515	31.47	0.76
484	92-143	434-549	21.63	0.57
485	92-143	457-572	17.7	0.47
486	92-143	491-606	21.14	0.57
487	92-143	514-629	23.94	0.61
488	92-143	548-663	15.71	0.42
489	92-143	571-686	19.23	0.52
490	92-143	605-720	20.48	0.54
491	92-143	628-743	16.19	0.45
492	92-143	662-777	10.73	0.32
493	92-143	685-800	18.9	0.5
494	92-143	719-834	15.32	0.42
495	92-143	742-857	14.12	0.4
496	92-143	776-891	17.93	0.47
497	92-143	799-914	29.42	0.73
498	92-143	833-948	28.19	0.71
499	92-143	856-971	22.94	0.59
500	92-143	890-1005	15.5	0.42
501	92-143	913-1028	14.43	0.4
502	92-143	947-1062	17.42	0.47
503	92-143	970-1085	10.53	0.32
504	92-143	1004-1119	21.45	0.57
505	92-143	1027-1142	26.35	0.67
506	92-143	1061-1176	20.34	0.54
507	92-143	1084-1199	11.82	0.33
508	92-143	1118-1233	9.49	0.28
509	92-143	1141-1256	13.52	0.37
510	92-143	1175-1290	17.58	0.47
511	92-143	1198-1313	23.45	0.61
512	92-143	1232-1347	19.89	0.52
513	92-143	1255-1370	17.24	0.47
514	92-143	1289-1404	15.28	0.42
515	92-143	1312-1427	18.75	0.5
516	92-143	1346-1461	7.94	0.24
517	92-143	1369-1484	7.73	0.24
518	92-143	1403-1518	-6.9	0.14
519	92-143	1426-1541	-6.35	0.14
520	92-143	1460-1575	-0.69	0.17
521	92-143	1483-1598	2.2	0.17
522	92-143	1517-1632	18.14	0.5
523	92-143	1540-1655	15.59	0.42
524	92-143	1574-1689	9.58	0.28
525	92-143	1597-1712	7.72	0.24
526	92-143	1631-1746	10.16	0.32
527	92-143	1654-1769	13.18	0.37
528	92-143	1688-1803	21.19	0.57
529	92-143	1711-1826	23.13	0.61
530	92-143	1745-1860	28.29	0.71
531	92-143	1768-1883	30.93	0.75
532	92-143	1802-1917	16.99	0.45
533	92-143	1825-1940	13.04	0.37
534	92-143	1859-1974	7.52	0.24
535	92-143	1882-1997	10.15	0.32
536	92-143	1916-2031	7.14	0.24
537	92-143	1939-2054	11.09	0.33
538	92-143	1973-2088	20.92	0.54
539	92-143	1996-2111	17.8	0.47
540	92-143	2030-2145	7.08	0.24
541	92-143	2053-2168	-1.82	0.14
542	92-143	2087-2202	13.28	0.37
543	92-143	2110-2225	20.57	0.54
544	92-143	2144-2259	21.89	0.57
545	92-143	2167-2282	26.27	0.67
546	92-143	2201-2316	19.07	0.52
547	92-143	2224-2339	12.24	0.35
548	92-143	2258-2373	2.75	0.17
549	92-143	2281-2396	0.06	0.17
550	92-143	2315-2430	-12.18	0.1
551	92-143	2338-2453	1.07	0.17
552	92-143	2372-2487	9.67	0.28
553	92-143	2395-2510	7.25	0.24
554	92-143	2429-2544	7.94	0.24
555	92-143	2452-2567	1.74	0.17
556	92-143	2486-2601	15.19	0.42
557	92-143	2509-2624	11.73	0.33
558	92-143	2543-2658	13.31	0.37
559	92-143	2566-2681	11.8	0.33
560	92-143	2600-2715	4.22	0.2
561	92-143	2623-2738	2.45	0.17
562	92-143	2657-2772	-13.92	0.1
563	92-143	2680-2795	-9.65	0.1
564	92-143	2714-2829	-18.86	0.1
565	101-152	58-173	11.63	0.33
566	101-152	92-207	5.92	0.22
567	101-152	115-230	8.14	0.26
568	101-152	149-264	14.71	0.4
569	101-152	172-287	21.04	0.57
570	101-152	206-321	30.27	0.75
571	101-152	229-344	29.08	0.73
572	101-152	263-378	23.98	0.61
573	101-152	286-401	20.13	0.54
574	101-152	320-435	23.94	0.61
575	101-152	343-458	27.74	0.69
576	101-152	377-492	23.78	0.61
577	101-152	400-515	19.37	0.52
578	101-152	434-549	13.67	0.37
579	101-152	457-572	11.88	0.33
580	101-152	491-606	14.27	0.4
581	101-152	514-629	15.23	0.42
582	101-152	548-663	9.78	0.28
583	101-152	571-686	12.24	0.35
584	101-152	605-720	13	0.37
585	101-152	628-743	10.03	0.32
586	101-152	662-777	7.05	0.24
587	101-152	685-800	12.2	0.35
588	101-152	719-834	9.56	0.28
589	101-152	742-857	9.12	0.28
590	101-152	776-891	12.23	0.35
591	101-152	799-914	20.2	0.54
592	101-152	833-948	17.73	0.47
593	101-152	856-971	13.39	0.37
594	101-152	890-1005	10	0.32
595	101-152	913-1028	9.74	0.28
596	101-152	947-1062	11.26	0.33
597	101-152	970-1085	6.53	0.22
598	101-152	1004-1119	14.58	0.4
599	101-152	1027-1142	17.67	0.47
600	101-152	1061-1176	12.34	0.35
601	101-152	1084-1199	6.86	0.22
602	101-152	1118-1233	6.34	0.22
603	101-152	1141-1256	8.9	0.26
604	101-152	1175-1290	11.69	0.33
605	101-152	1198-1313	15.41	0.42
606	101-152	1232-1347	12.52	0.35
607	101-152	1255-1370	10.18	0.32
608	101-152	1289-1404	10.14	0.32
609	101-152	1312-1427	11.81	0.33
610	101-152	1346-1461	4.48	0.2
611	101-152	1369-1484	4.07	0.2
612	101-152	1403-1518	-4.18	0.14
613	101-152	1426-1541	-3.9	0.14
614	101-152	1460-1575	-0.3	0.17
615	101-152	1483-1598	1.97	0.17
616	101-152	1517-1632	11.68	0.33
617	101-152	1540-1655	9.77	0.28
618	101-152	1574-1689	6.08	0.22
619	101-152	1597-1712	4.94	0.2
620	101-152	1631-1746	6.41	0.22
621	101-152	1654-1769	8.75	0.26
622	101-152	1688-1803	13.67	0.37
623	101-152	1711-1826	14.94	0.4
624	101-152	1745-1860	18.61	0.5
625	101-152	1768-1883	20.04	0.54
626	101-152	1802-1917	10.28	0.32
627	101-152	1825-1940	7.61	0.24
628	101-152	1859-1974	4.98	0.2
629	101-152	1882-1997	6.64	0.22
630	101-152	1916-2031	4.77	0.2
631	101-152	1939-2054	7.36	0.24
632	101-152	1973-2088	13.92	0.37
633	101-152	1996-2111	10.99	0.32
634	101-152	2030-2145	3.71	0.2
635	101-152	2053-2168	-1.14	0.14
636	101-152	2087-2202	9.47	0.28
637	101-152	2110-2225	13.59	0.37
638	101-152	2144-2259	14.2	0.4
639	101-152	2167-2282	16.84	0.45
640	101-152	2201-2316	11.3	0.33
641	101-152	2224-2339	7.05	0.24
642	101-152	2258-2373	1.44	0.17
643	101-152	2281-2396	-0.25	0.17
644	101-152	2315-2430	-7.93	0.14
645	101-152	2338-2453	1.25	0.17
646	101-152	2372-2487	6.65	0.22
647	101-152	2395-2510	4.52	0.2
648	101-152	2429-2544	4.76	0.2
649	101-152	2452-2567	1.39	0.17
650	101-152	2486-2601	9.87	0.28
651	101-152	2509-2624	7.86	0.24
652	101-152	2543-2658	8.43	0.26
653	101-152	2566-2681	7.62	0.24
654	101-152	2600-2715	1.79	0.17
655	101-152	2623-2738	0.85	0.17
656	101-152	2657-2772	-8.65	0.14
657	101-152	2680-2795	-5.88	0.14
658	101-152	2714-2829	-12.25	0.1
659	117-168	58-173	15.23	0.42
660	117-168	92-207	6.88	0.22
661	117-168	115-230	11.83	0.33
662	117-168	149-264	21.79	0.57
663	117-168	172-287	31.04	0.76
664	117-168	206-321	42.04	0.9
665	117-168	229-344	38.91	0.85
666	117-168	263-378	29.73	0.73
667	117-168	286-401	25.62	0.66
668	117-168	320-435	32.99	0.77
669	117-168	343-458	37.4	0.84
670	117-168	377-492	30.27	0.75
671	117-168	400-515	23.66	0.61
672	117-168	434-549	17.32	0.47
673	117-168	457-572	16.72	0.45
674	117-168	491-606	20.01	0.54
675	117-168	514-629	19.35	0.52
676	117-168	548-663	12.85	0.35
677	117-168	571-686	16.33	0.45
678	117-168	605-720	16.32	0.45
679	117-168	628-743	12.3	0.35
680	117-168	662-777	9.21	0.28
681	117-168	685-800	16.54	0.45
682	117-168	719-834	11.18	0.33
683	117-168	742-857	12.4	0.35
684	117-168	776-891	18.73	0.5
685	117-168	799-914	29.61	0.73
686	117-168	833-948	21.43	0.57
687	117-168	856-971	15.3	0.42
688	117-168	890-1005	13.05	0.37
689	117-168	913-1028	13.67	0.37
690	117-168	947-1062	14.28	0.4
691	117-168	970-1085	8.61	0.26
692	117-168	1004-1119	21.42	0.57
693	117-168	1027-1142	23.79	0.61
694	117-168	1061-1176	14.07	0.4
695	117-168	1084-1199	7.77	0.24
696	117-168	1118-1233	8.91	0.26
697	117-168	1141-1256	12.42	0.35
698	117-168	1175-1290	16.99	0.45
699	117-168	1198-1313	21.01	0.57
700	117-168	1232-1347	15.7	0.42
701	117-168	1255-1370	12.28	0.35
702	117-168	1289-1404	14.58	0.4
703	117-168	1312-1427	15.36	0.42
704	117-168	1346-1461	3.43	0.2
705	117-168	1369-1484	3.29	0.2
706	117-168	1403-1518	-4.61	0.14
707	117-168	1426-1541	-4.68	0.14
708	117-168	1460-1575	0.91	0.17
709	117-168	1483-1598	4.07	0.2
710	117-168	1517-1632	15.41	0.42
711	117-168	1540-1655	11.92	0.33
712	117-168	1574-1689	7.58	0.24
713	117-168	1597-1712	5.9	0.22
714	117-168	1631-1746	8.71	0.26
715	117-168	1654-1769	12.19	0.35
716	117-168	1688-1803	17.89	0.47
717	117-168	1711-1826	21.17	0.57
718	117-168	1745-1860	24.86	0.63
719	117-168	1768-1883	25.89	0.66
720	117-168	1802-1917	11.51	0.33
721	117-168	1825-1940	8.19	0.26
722	117-168	1859-1974	6.65	0.22
723	117-168	1882-1997	9.18	0.28
724	117-168	1916-2031	6.45	0.22
725	117-168	1939-2054	11.14	0.33
726	117-168	1973-2088	19.31	0.52
727	117-168	1996-2111	12.81	0.35
728	117-168	2030-2145	2.77	0.17
729	117-168	2053-2168	-1.07	0.14
730	117-168	2087-2202	14.8	0.4
731	117-168	2110-2225	18.78	0.5
732	117-168	2144-2259	19.33	0.52
733	117-168	2167-2282	21.45	0.57
734	117-168	2201-2316	12.36	0.35
735	117-168	2224-2339	7.58	0.24
736	117-168	2258-2373	0.64	0.17
737	117-168	2281-2396	-0.67	0.17
738	117-168	2315-2430	-10.23	0.1
739	117-168	2338-2453	4.07	0.2
740	117-168	2372-2487	8.63	0.26
741	117-168	2395-2510	6.09	0.22
742	117-168	2429-2544	5.74	0.22
743	117-168	2452-2567	2.37	0.17
744	117-168	2486-2601	12.98	0.35
745	117-168	2509-2624	10.87	0.32
746	117-168	2543-2658	11.13	0.33
747	117-168	2566-2681	9.34	0.28
748	117-168	2600-2715	0.45	0.17
749	117-168	2623-2738	-0.63	0.17
750	117-168	2657-2772	-10.4	0.1
751	117-168	2680-2795	-7.87	0.14
752	117-168	2714-2829	-16.24	0.1
753	126-177	58-173	17.71	0.47
754	126-177	92-207	9.52	0.28
755	126-177	115-230	11.31	0.33
756	126-177	149-264	19.25	0.52
757	126-177	172-287	27.86	0.69
758	126-177	206-321	42.28	0.9
759	126-177	229-344	41.69	0.89
760	126-177	263-378	37.61	0.84
761	126-177	286-401	30.79	0.75
762	126-177	320-435	34.29	0.8
763	126-177	343-458	40.23	0.88
764	126-177	377-492	35.98	0.81
765	126-177	400-515	30.7	0.75
766	126-177	434-549	20.87	0.54
767	126-177	457-572	16.38	0.45
768	126-177	491-606	19.44	0.52
769	126-177	514-629	22.97	0.59
770	126-177	548-663	15.08	0.42
771	126-177	571-686	18.28	0.5
772	126-177	605-720	19.71	0.52
773	126-177	628-743	15.73	0.42
774	126-177	662-777	10.19	0.32
775	126-177	685-800	17.75	0.47
776	126-177	719-834	15.1	0.42
777	126-177	742-857	13.33	0.37
778	126-177	776-891	16.11	0.45
779	126-177	799-914	26.59	0.67
780	126-177	833-948	27.49	0.69
781	126-177	856-971	22.98	0.59
782	126-177	890-1005	14.72	0.4
783	126-177	913-1028	13.29	0.37
784	126-177	947-1062	16.75	0.45
785	126-177	970-1085	10.18	0.32
786	126-177	1004-1119	19.39	0.52
787	126-177	1027-1142	24.57	0.63
788	126-177	1061-1176	20.17	0.54
789	126-177	1084-1199	11.93	0.33
790	126-177	1118-1233	8.75	0.26
791	126-177	1141-1256	12.57	0.35
792	126-177	1175-1290	16.14	0.45
793	126-177	1198-1313	21.95	0.57
794	126-177	1232-1347	19.21	0.52
795	126-177	1255-1370	17.04	0.47
796	126-177	1289-1404	14.1	0.4
797	126-177	1312-1427	17.92	0.47
798	126-177	1346-1461	8.44	0.26
799	126-177	1369-1484	8.29	0.26
800	126-177	1403-1518	-6.94	0.14
801	126-177	1426-1541	-6.24	0.14
802	126-177	1460-1575	-1.05	0.14
803	126-177	1483-1598	1.46	0.17
804	126-177	1517-1632	17.19	0.47
805	126-177	1540-1655	15.13	0.42
806	126-177	1574-1689	9.22	0.28
807	126-177	1597-1712	7.56	0.24
808	126-177	1631-1746	9.67	0.28
809	126-177	1654-1769	12.22	0.35
810	126-177	1688-1803	20.2	0.54
811	126-177	1711-1826	21.52	0.57
812	126-177	1745-1860	26.59	0.67
813	126-177	1768-1883	29.45	0.73
814	126-177	1802-1917	16.93	0.45
815	126-177	1825-1940	13.22	0.37
816	126-177	1859-1974	7.1	0.24
817	126-177	1882-1997	9.5	0.28
818	126-177	1916-2031	6.76	0.22
819	126-177	1939-2054	10.08	0.32
820	126-177	1973-2088	19.38	0.52
821	126-177	1996-2111	17.49	0.47
822	126-177	2030-2145	7.71	0.24
823	126-177	2053-2168	-1.81	0.14
824	126-177	2087-2202	11.61	0.33
825	126-177	2110-2225	19.15	0.52
826	126-177	2144-2259	20.59	0.54
827	126-177	2167-2282	25.16	0.66
828	126-177	2201-2316	19.17	0.52
829	126-177	2224-2339	12.39	0.35
830	126-177	2258-2373	3.05	0.2
831	126-177	2281-2396	0.27	0.17
832	126-177	2315-2430	-11.51	0.1
833	126-177	2338-2453	0.15	0.17
834	126-177	2372-2487	9.05	0.28
835	126-177	2395-2510	6.87	0.22
836	126-177	2429-2544	7.86	0.24
837	126-177	2452-2567	1.41	0.17
838	126-177	2486-2601	14.41	0.4
839	126-177	2509-2624	10.88	0.32
840	126-177	2543-2658	12.67	0.35
841	126-177	2566-2681	11.36	0.33
842	126-177	2600-2715	4.81	0.2
843	126-177	2623-2738	3.06	0.2
844	126-177	2657-2772	-13.58	0.1
845	126-177	2680-2795	-9.25	0.1
846	126-177	2714-2829	-17.84	0.1
847	142-193	58-173	13.2	0.37
848	142-193	92-207	6.94	0.22
849	142-193	115-230	8.62	0.26
850	142-193	149-264	15.06	0.42
851	142-193	172-287	21.8	0.57
852	142-193	206-321	32.54	0.77
853	142-193	229-344	31.84	0.76
854	142-193	263-378	27.67	0.69
855	142-193	286-401	22.88	0.59
856	142-193	320-435	26.11	0.67
857	142-193	343-458	30.51	0.75
858	142-193	377-492	26.86	0.67
859	142-193	400-515	22.57	0.59
860	142-193	434-549	15.51	0.42
861	142-193	457-572	12.62	0.35
862	142-193	491-606	15.15	0.42
863	142-193	514-629	17.2	0.47
864	142-193	548-663	11.12	0.33
865	142-193	571-686	13.67	0.37
866	142-193	605-720	14.76	0.4
867	142-193	628-743	11.64	0.33
868	142-193	662-777	7.71	0.24
869	142-193	685-800	13.5	0.37
870	142-193	719-834	11.09	0.33
871	142-193	742-857	10.03	0.32
872	142-193	776-891	12.54	0.35
873	142-193	799-914	20.94	0.54
874	142-193	833-948	20.4	0.54
875	142-193	856-971	16.36	0.45
876	142-193	890-1005	11.14	0.33
877	142-193	913-1028	10.32	0.32
878	142-193	947-1062	12.56	0.35
879	142-193	970-1085	7.42	0.24
880	142-193	1004-1119	15.27	0.42
881	142-193	1027-1142	19.02	0.52
882	142-193	1061-1176	14.71	0.4
883	142-193	1084-1199	8.42	0.26
884	142-193	1118-1233	6.76	0.22
885	142-193	1141-1256	9.63	0.28
886	142-193	1175-1290	12.42	0.35
887	142-193	1198-1313	16.8	0.45
888	142-193	1232-1347	14.29	0.4
889	142-193	1255-1370	12.26	0.35
890	142-193	1289-1404	10.8	0.32
891	142-193	1312-1427	13.41	0.37
892	142-193	1346-1461	5.93	0.22
893	142-193	1369-1484	5.6	0.22
894	142-193	1403-1518	-5	0.14
895	142-193	1426-1541	-4.54	0.14
896	142-193	1460-1575	-0.68	0.17
897	142-193	1483-1598	1.48	0.17
898	142-193	1517-1632	13	0.37
899	142-193	1540-1655	11.29	0.33
900	142-193	1574-1689	6.91	0.22
901	142-193	1597-1712	5.61	0.22
902	142-193	1631-1746	7.14	0.24
903	142-193	1654-1769	9.42	0.28
904	142-193	1688-1803	15.17	0.42
905	142-193	1711-1826	16.32	0.45
906	142-193	1745-1860	20.35	0.54
907	142-193	1768-1883	22.28	0.59
908	142-193	1802-1917	12.34	0.35
909	142-193	1825-1940	9.4	0.28
910	142-193	1859-1974	5.41	0.22
911	142-193	1882-1997	7.2	0.24
912	142-193	1916-2031	5.09	0.22
913	142-193	1939-2054	7.71	0.24
914	142-193	1973-2088	14.96	0.4
915	142-193	1996-2111	12.93	0.35
916	142-193	2030-2145	5.12	0.22
917	142-193	2053-2168	-1.41	0.14
918	142-193	2087-2202	9.38	0.28
919	142-193	2110-2225	14.67	0.4
920	142-193	2144-2259	15.6	0.42
921	142-193	2167-2282	18.93	0.5
922	142-193	2201-2316	13.78	0.37
923	142-193	2224-2339	8.8	0.26
924	142-193	2258-2373	2.09	0.17
925	142-193	2281-2396	0.02	0.17
926	142-193	2315-2430	-8.84	0.14
927	142-193	2338-2453	0.48	0.17
928	142-193	2372-2487	7.05	0.24
929	142-193	2395-2510	5.17	0.22
930	142-193	2429-2544	5.67	0.22
931	142-193	2452-2567	1.25	0.17
932	142-193	2486-2601	10.89	0.32
933	142-193	2509-2624	8.42	0.26
934	142-193	2543-2658	9.51	0.28
935	142-193	2566-2681	8.6	0.26
936	142-193	2600-2715	3.11	0.2
937	142-193	2623-2738	1.84	0.17
938	142-193	2657-2772	-10.02	0.1
939	142-193	2680-2795	-6.77	0.14
940	142-193	2714-2829	-13.52	0.1
941	151-202	58-173	13.71	0.37
942	151-202	92-207	6.4	0.22
943	151-202	115-230	9.97	0.28
944	151-202	149-264	18.42	0.5
945	151-202	172-287	26.44	0.67
946	151-202	206-321	36.84	0.83
947	151-202	229-344	34.69	0.8
948	151-202	263-378	27.03	0.69
949	151-202	286-401	23.06	0.61
950	151-202	320-435	29.03	0.73
951	151-202	343-458	33.06	0.79
952	151-202	377-492	27.3	0.69
953	151-202	400-515	21.79	0.57
954	151-202	434-549	15.58	0.42
955	151-202	457-572	14.46	0.4
956	151-202	491-606	17.57	0.47
957	151-202	514-629	17.58	0.47
958	151-202	548-663	11.37	0.33
959	151-202	571-686	14.5	0.4
960	151-202	605-720	14.91	0.4
961	151-202	628-743	11.36	0.33
962	151-202	662-777	8.15	0.26
963	151-202	685-800	14.82	0.4
964	151-202	719-834	10.34	0.32
965	151-202	742-857	10.79	0.32
966	151-202	776-891	15.66	0.42
967	151-202	799-914	25.49	0.66
968	151-202	833-948	19.72	0.52
969	151-202	856-971	14.3	0.4
970	151-202	890-1005	11.7	0.33
971	151-202	913-1028	12.01	0.35
972	151-202	947-1062	12.78	0.35
973	151-202	970-1085	7.43	0.24
974	151-202	1004-1119	18.59	0.5
975	151-202	1027-1142	21.19	0.57
976	151-202	1061-1176	13.35	0.37
977	151-202	1084-1199	7.19	0.24
978	151-202	1118-1233	7.79	0.24
979	151-202	1141-1256	10.9	0.32
980	151-202	1175-1290	14.58	0.4
981	151-202	1198-1313	18.57	0.5
982	151-202	1232-1347	14.34	0.4
983	151-202	1255-1370	11.29	0.33
984	151-202	1289-1404	12.45	0.35
985	151-202	1312-1427	13.85	0.37
986	151-202	1346-1461	3.93	0.2
987	151-202	1369-1484	3.54	0.2
988	151-202	1403-1518	-4.3	0.14
989	151-202	1426-1541	-4.27	0.14
990	151-202	1460-1575	0.3	0.17
991	151-202	1483-1598	3.16	0.2
992	151-202	1517-1632	13.85	0.37
993	151-202	1540-1655	11.04	0.33
994	151-202	1574-1689	7.01	0.24
995	151-202	1597-1712	5.31	0.22
996	151-202	1631-1746	7.54	0.24
997	151-202	1654-1769	10.73	0.32
998	151-202	1688-1803	15.85	0.42
999	151-202	1711-1826	18.43	0.5
1000	151-202	1745-1860	22.14	0.59
1001	151-202	1768-1883	23.34	0.61
1002	151-202	1802-1917	11.01	0.33
1003	151-202	1825-1940	7.79	0.24
1004	151-202	1859-1974	5.85	0.22
1005	151-202	1882-1997	8.04	0.26
1006	151-202	1916-2031	5.5	0.22
1007	151-202	1939-2054	9.34	0.28
1008	151-202	1973-2088	17.06	0.47
1009	151-202	1996-2111	12.14	0.35
1010	151-202	2030-2145	3	0.2
1011	151-202	2053-2168	-1.25	0.14
1012	151-202	2087-2202	12.43	0.35
1013	151-202	2110-2225	16.51	0.45
1014	151-202	2144-2259	16.93	0.45
1015	151-202	2167-2282	19.49	0.52
1016	151-202	2201-2316	11.85	0.33
1017	151-202	2224-2339	7.34	0.24
1018	151-202	2258-2373	1.08	0.17
1019	151-202	2281-2396	-0.45	0.17
1020	151-202	2315-2430	-9.4	0.1
1021	151-202	2338-2453	2.74	0.17
1022	151-202	2372-2487	7.79	0.24
1023	151-202	2395-2510	5.45	0.22
1024	151-202	2429-2544	5.21	0.22
1025	151-202	2452-2567	1.91	0.17
1026	151-202	2486-2601	11.56	0.33
1027	151-202	2509-2624	9.52	0.28
1028	151-202	2543-2658	10.03	0.32
1029	151-202	2566-2681	8.65	0.26
1030	151-202	2600-2715	1.21	0.17
1031	151-202	2623-2738	0.08	0.17
1032	151-202	2657-2772	-9.65	0.1
1033	151-202	2680-2795	-6.95	0.14
1034	151-202	2714-2829	-14.45	0.1
1035	167-218	58-173	7.25	0.24
1036	167-218	92-207	2.37	0.17
1037	167-218	115-230	7.58	0.24
1038	167-218	149-264	15.27	0.42
1039	167-218	172-287	21.17	0.57
1040	167-218	206-321	25.33	0.66
1041	167-218	229-344	21.63	0.57
1042	167-218	263-378	12.34	0.35
1043	167-218	286-401	11.83	0.33
1044	167-218	320-435	18.89	0.5
1045	167-218	343-458	20.6	0.54
1046	167-218	377-492	14.34	0.4
1047	167-218	400-515	9.15	0.28
1048	167-218	434-549	8	0.26
1049	167-218	457-572	10.47	0.32
1050	167-218	491-606	12.56	0.35
1051	167-218	514-629	9.16	0.28
1052	167-218	548-663	6.09	0.22
1053	167-218	571-686	8.39	0.26
1054	167-218	605-720	7.49	0.24
1055	167-218	628-743	4.91	0.2
1056	167-218	662-777	5.05	0.22
1057	167-218	685-800	8.91	0.26
1058	167-218	719-834	4.15	0.2
1059	167-218	742-857	6.89	0.22
1060	167-218	776-891	13.19	0.37
1061	167-218	799-914	20.14	0.54
1062	167-218	833-948	8.83	0.26
1063	167-218	856-971	3.58	0.2
1064	167-218	890-1005	6.74	0.22
1065	167-218	913-1028	8.59	0.26
1066	167-218	947-1062	7.14	0.24
1067	167-218	970-1085	4.12	0.2
1068	167-218	1004-1119	14.23	0.4
1069	167-218	1027-1142	14.06	0.4
1070	167-218	1061-1176	4.17	0.2
1071	167-218	1084-1199	1.68	0.17
1072	167-218	1118-1233	5.54	0.22
1073	167-218	1141-1256	7.36	0.24
1074	167-218	1175-1290	10.79	0.32
1075	167-218	1198-1313	12.01	0.35
1076	167-218	1232-1347	6.97	0.22
1077	167-218	1255-1370	3.77	0.2
1078	167-218	1289-1404	9.18	0.28
1079	167-218	1312-1427	7.3	0.24
1080	167-218	1346-1461	-1.37	0.14
1081	167-218	1369-1484	-1.62	0.14
1082	167-218	1403-1518	-1.24	0.14
1083	167-218	1426-1541	-1.76	0.14
1084	167-218	1460-1575	1.81	0.17
1085	167-218	1483-1598	4.34	0.2
1086	167-218	1517-1632	7.99	0.24
1087	167-218	1540-1655	4.9	0.2
1088	167-218	1574-1689	3.4	0.2
1089	167-218	1597-1712	2.61	0.17
1090	167-218	1631-1746	4.56	0.2
1091	167-218	1654-1769	7.32	0.24
1092	167-218	1688-1803	9.35	0.28
1093	167-218	1711-1826	12.22	0.35
1094	167-218	1745-1860	13.9	0.37
1095	167-218	1768-1883	13.28	0.37
1096	167-218	1802-1917	3.11	0.2
1097	167-218	1825-1940	1.4	0.17
1098	167-218	1859-1974	3.8	0.2
1099	167-218	1882-1997	5.3	0.22
1100	167-218	1916-2031	3.9	0.2
1101	167-218	1939-2054	7.4	0.24
1102	167-218	1973-2088	11.6	0.33
1103	167-218	1996-2111	4.38	0.2
1104	167-218	2030-2145	-1.75	0.14
1105	167-218	2053-2168	-0.06	0.17
1106	167-218	2087-2202	11.29	0.33
1107	167-218	2110-2225	11.1	0.33
1108	167-218	2144-2259	10.8	0.32
1109	167-218	2167-2282	10.38	0.32
1110	167-218	2201-2316	2.62	0.17
1111	167-218	2224-2339	1.06	0.17
1112	167-218	2258-2373	-1.28	0.14
1113	167-218	2281-2396	-1.22	0.14
1114	167-218	2315-2430	-5.24	0.14
1115	167-218	2338-2453	5.16	0.22
1116	167-218	2372-2487	5.24	0.22
1117	167-218	2395-2510	2.94	0.17
1118	167-218	2429-2544	1.91	0.17
1119	167-218	2452-2567	2.15	0.17
1120	167-218	2486-2601	6.94	0.22
1121	167-218	2509-2624	6.64	0.22
1122	167-218	2543-2658	5.45	0.22
1123	167-218	2566-2681	4.33	0.2
1124	167-218	2600-2715	-3.09	0.14
1125	167-218	2623-2738	-3.09	0.14
1126	167-218	2657-2772	-4.07	0.14
1127	167-218	2680-2795	-3.58	0.14
1128	167-218	2714-2829	-8.74	0.14
1129	176-227	58-173	12.98	0.35
1130	176-227	92-207	5.94	0.22
1131	176-227	115-230	10.09	0.32
1132	176-227	149-264	18.57	0.5
1133	176-227	172-287	26.39	0.67
1134	176-227	206-321	35.81	0.81
1135	176-227	229-344	33.22	0.79
1136	176-227	263-378	25.51	0.66
1137	176-227	286-401	21.95	0.57
1138	176-227	320-435	28.09	0.71
1139	176-227	343-458	31.93	0.76
1140	176-227	377-492	25.95	0.66
1141	176-227	400-515	20.28	0.54
1142	176-227	434-549	14.86	0.4
1143	176-227	457-572	14.26	0.4
1144	176-227	491-606	17.03	0.47
1145	176-227	514-629	16.56	0.45
1146	176-227	548-663	10.99	0.32
1147	176-227	571-686	13.94	0.37
1148	176-227	605-720	13.97	0.37
1149	176-227	628-743	10.52	0.32
1150	176-227	662-777	7.91	0.24
1151	176-227	685-800	14.07	0.4
1152	176-227	719-834	9.65	0.28
1153	176-227	742-857	10.6	0.32
1154	176-227	776-891	15.9	0.42
1155	176-227	799-914	25.15	0.66
1156	176-227	833-948	18.43	0.5
1157	176-227	856-971	13.18	0.37
1158	176-227	890-1005	11.15	0.33
1159	176-227	913-1028	11.64	0.33
1160	176-227	947-1062	12.28	0.35
1161	176-227	970-1085	7.39	0.24
1162	176-227	1004-1119	18.15	0.5
1163	176-227	1027-1142	20.31	0.54
1164	176-227	1061-1176	12.11	0.35
1165	176-227	1084-1199	6.72	0.22
1166	176-227	1118-1233	7.59	0.24
1167	176-227	1141-1256	10.57	0.32
1168	176-227	1175-1290	14.44	0.4
1169	176-227	1198-1313	17.91	0.47
1170	176-227	1232-1347	13.44	0.37
1171	176-227	1255-1370	10.53	0.32
1172	176-227	1289-1404	12.42	0.35
1173	176-227	1312-1427	13.11	0.37
1174	176-227	1346-1461	3.05	0.2
1175	176-227	1369-1484	2.92	0.17
1176	176-227	1403-1518	-4.02	0.14
1177	176-227	1426-1541	-4.02	0.14
1178	176-227	1460-1575	0.71	0.17
1179	176-227	1483-1598	3.41	0.2
1180	176-227	1517-1632	13.15	0.37
1181	176-227	1540-1655	10.22	0.32
1182	176-227	1574-1689	6.48	0.22
1183	176-227	1597-1712	5.12	0.22
1184	176-227	1631-1746	7.45	0.24
1185	176-227	1654-1769	10.38	0.32
1186	176-227	1688-1803	15.33	0.42
1187	176-227	1711-1826	17.98	0.47
1188	176-227	1745-1860	21.23	0.57
1189	176-227	1768-1883	22.15	0.59
1190	176-227	1802-1917	9.93	0.28
1191	176-227	1825-1940	7.1	0.24
1192	176-227	1859-1974	5.7	0.22
1193	176-227	1882-1997	7.82	0.24
1194	176-227	1916-2031	5.56	0.22
1195	176-227	1939-2054	9.46	0.28
1196	176-227	1973-2088	16.42	0.45
1197	176-227	1996-2111	11.01	0.33
1198	176-227	2030-2145	2.5	0.17
1199	176-227	2053-2168	-0.91	0.17
1200	176-227	2087-2202	12.54	0.35
1201	176-227	2110-2225	16	0.45
1202	176-227	2144-2259	16.5	0.45
1203	176-227	2167-2282	18.36	0.5
1204	176-227	2201-2316	10.68	0.32
1205	176-227	2224-2339	6.54	0.22
1206	176-227	2258-2373	0.6	0.17
1207	176-227	2281-2396	-0.56	0.17
1208	176-227	2315-2430	-8.71	0.14
1209	176-227	2338-2453	3.35	0.2
1210	176-227	2372-2487	7.4	0.24
1211	176-227	2395-2510	5.17	0.22
1212	176-227	2429-2544	4.95	0.2
1213	176-227	2452-2567	2.01	0.17
1214	176-227	2486-2601	11.11	0.33
1215	176-227	2509-2624	9.28	0.28
1216	176-227	2543-2658	9.49	0.28
1217	176-227	2566-2681	8.01	0.26
1218	176-227	2600-2715	0.43	0.17
1219	176-227	2623-2738	-0.48	0.17
1220	176-227	2657-2772	-8.92	0.14
1221	176-227	2680-2795	-6.7	0.14
1222	176-227	2714-2829	-13.88	0.1
1223	192-243	58-173	17.14	0.47
1224	192-243	92-207	9.72	0.28
1225	192-243	115-230	10.07	0.32
1226	192-243	149-264	16.36	0.45
1227	192-243	172-287	23.95	0.61
1228	192-243	206-321	38.43	0.85
1229	192-243	229-344	38.89	0.85
1230	192-243	263-378	37.41	0.84
1231	192-243	286-401	30.1	0.75
1232	192-243	320-435	31.66	0.76
1233	192-243	343-458	37.69	0.84
1234	192-243	377-492	34.98	0.8
1235	192-243	400-515	30.81	0.75
1236	192-243	434-549	20.41	0.54
1237	192-243	457-572	14.68	0.4
1238	192-243	491-606	17.36	0.47
1239	192-243	514-629	22.32	0.59
1240	192-243	548-663	14.66	0.4
1241	192-243	571-686	17.39	0.47
1242	192-243	605-720	19.26	0.52
1243	192-243	628-743	15.72	0.42
1244	192-243	662-777	9.62	0.28
1245	192-243	685-800	16.6	0.45
1246	192-243	719-834	15.29	0.42
1247	192-243	742-857	12.51	0.35
1248	192-243	776-891	13.56	0.37
1249	192-243	799-914	22.83	0.59
1250	192-243	833-948	27.43	0.69
1251	192-243	856-971	24.12	0.63
1252	192-243	890-1005	14.06	0.4
1253	192-243	913-1028	11.83	0.33
1254	192-243	947-1062	16.18	0.45
1255	192-243	970-1085	9.93	0.28
1256	192-243	1004-1119	16.75	0.45
1257	192-243	1027-1142	22.52	0.59
1258	192-243	1061-1176	20.82	0.54
1259	192-243	1084-1199	12.6	0.35
1260	192-243	1118-1233	7.86	0.24
1261	192-243	1141-1256	11.45	0.33
1262	192-243	1175-1290	14.31	0.4
1263	192-243	1198-1313	20.28	0.54
1264	192-243	1232-1347	18.86	0.5
1265	192-243	1255-1370	17.53	0.47
1266	192-243	1289-1404	12.62	0.35
1267	192-243	1312-1427	17.36	0.47
1268	192-243	1346-1461	9.71	0.28
1269	192-243	1369-1484	9.63	0.28
1270	192-243	1403-1518	-7.27	0.14
1271	192-243	1426-1541	-6.31	0.14
1272	192-243	1460-1575	-1.7	0.14
1273	192-243	1483-1598	0.23	0.17
1274	192-243	1517-1632	16.32	0.45
1275	192-243	1540-1655	15.06	0.42
1276	192-243	1574-1689	9.01	0.28
1277	192-243	1597-1712	7.54	0.24
1278	192-243	1631-1746	9.19	0.28
1279	192-243	1654-1769	11.07	0.33
1280	192-243	1688-1803	19.28	0.52
1281	192-243	1711-1826	19.75	0.52
1282	192-243	1745-1860	24.8	0.63
1283	192-243	1768-1883	28.12	0.71
1284	192-243	1802-1917	17.6	0.47
1285	192-243	1825-1940	14.14	0.4
1286	192-243	1859-1974	6.6	0.22
1287	192-243	1882-1997	8.72	0.26
1288	192-243	1916-2031	6.22	0.22
1289	192-243	1939-2054	8.74	0.26
1290	192-243	1973-2088	17.58	0.47
1291	192-243	1996-2111	17.79	0.47
1292	192-243	2030-2145	9.04	0.28
1293	192-243	2053-2168	-1.93	0.14
1294	192-243	2087-2202	9.19	0.28
1295	192-243	2110-2225	17.5	0.47
1296	192-243	2144-2259	19.25	0.52
1297	192-243	2167-2282	24.32	0.63
1298	192-243	2201-2316	20.25	0.54
1299	192-243	2224-2339	13.28	0.37
1300	192-243	2258-2373	3.74	0.2
1301	192-243	2281-2396	0.64	0.17
1302	192-243	2315-2430	-10.96	0.1
1303	192-243	2338-2453	-1.45	0.14
1304	192-243	2372-2487	8.27	0.26
1305	192-243	2395-2510	6.61	0.22
1306	192-243	2429-2544	8.05	0.26
1307	192-243	2452-2567	0.88	0.17
1308	192-243	2486-2601	13.64	0.37
1309	192-243	2509-2624	9.86	0.28
1310	192-243	2543-2658	12.13	0.35
1311	192-243	2566-2681	11.1	0.33
1312	192-243	2600-2715	6.23	0.22
1313	192-243	2623-2738	4.33	0.2
1314	192-243	2657-2772	-13.64	0.1
1315	192-243	2680-2795	-9.04	0.1
1316	192-243	2714-2829	-16.83	0.1
1317	201-252	58-173	12.95	0.35
1318	201-252	92-207	7.57	0.24
1319	201-252	115-230	7	0.22
1320	201-252	149-264	11.38	0.33
1321	201-252	172-287	16.9	0.45
1322	201-252	206-321	28.45	0.71
1323	201-252	229-344	29.46	0.73
1324	201-252	263-378	28.63	0.71
1325	201-252	286-401	22.9	0.59
1326	201-252	320-435	23.44	0.61
1327	201-252	343-458	28.16	0.71
1328	201-252	377-492	26.69	0.67
1329	201-252	400-515	23.83	0.61
1330	201-252	434-549	15.54	0.42
1331	201-252	457-572	10.71	0.32
1332	201-252	491-606	12.92	0.35
1333	201-252	514-629	17.17	0.47
1334	201-252	548-663	10.85	0.32
1335	201-252	571-686	12.99	0.35
1336	201-252	605-720	14.91	0.4
1337	201-252	628-743	12.24	0.35
1338	201-252	662-777	7.24	0.24
1339	201-252	685-800	12.58	0.35
1340	201-252	719-834	11.95	0.33
1341	201-252	742-857	9.13	0.28
1342	201-252	776-891	9.14	0.28
1343	201-252	799-914	16.42	0.45
1344	201-252	833-948	21.37	0.57
1345	201-252	856-971	18.64	0.5
1346	201-252	890-1005	10.71	0.32
1347	201-252	913-1028	8.79	0.26
1348	201-252	947-1062	12.31	0.35
1349	201-252	970-1085	7.17	0.24
1350	201-252	1004-1119	12.19	0.35
1351	201-252	1027-1142	17.15	0.47
1352	201-252	1061-1176	16.48	0.45
1353	201-252	1084-1199	9.64	0.28
1354	201-252	1118-1233	5.77	0.22
1355	201-252	1141-1256	8.45	0.26
1356	201-252	1175-1290	10.19	0.32
1357	201-252	1198-1313	15.21	0.42
1358	201-252	1232-1347	14.55	0.4
1359	201-252	1255-1370	13.38	0.37
1360	201-252	1289-1404	8.95	0.26
1361	201-252	1312-1427	13.2	0.37
1362	201-252	1346-1461	8.25	0.26
1363	201-252	1369-1484	7.81	0.24
1364	201-252	1403-1518	-5.68	0.14
1365	201-252	1426-1541	-4.84	0.14
1366	201-252	1460-1575	-1.88	0.14
1367	201-252	1483-1598	-0.28	0.17
1368	201-252	1517-1632	12.42	0.35
1369	201-252	1540-1655	11.81	0.33
1370	201-252	1574-1689	7.06	0.24
1371	201-252	1597-1712	5.79	0.22
1372	201-252	1631-1746	6.64	0.22
1373	201-252	1654-1769	8.25	0.26
1374	201-252	1688-1803	14.44	0.4
1375	201-252	1711-1826	14.35	0.4
1376	201-252	1745-1860	18.81	0.5
1377	201-252	1768-1883	21.56	0.57
1378	201-252	1802-1917	14.02	0.4
1379	201-252	1825-1940	11.09	0.33
1380	201-252	1859-1974	4.93	0.2
1381	201-252	1882-1997	6.42	0.22
1382	201-252	1916-2031	4.47	0.2
1383	201-252	1939-2054	5.93	0.22
1384	201-252	1973-2088	13.14	0.37
1385	201-252	1996-2111	14.17	0.4
1386	201-252	2030-2145	7.28	0.24
1387	201-252	2053-2168	-1.8	0.14
1388	201-252	2087-2202	6.22	0.22
1389	201-252	2110-2225	12.98	0.35
1390	201-252	2144-2259	14.22	0.4
1391	201-252	2167-2282	18.76	0.5
1392	201-252	2201-2316	16.03	0.45
1393	201-252	2224-2339	10.51	0.32
1394	201-252	2258-2373	3.32	0.2
1395	201-252	2281-2396	0.59	0.17
1396	201-252	2315-2430	-8.61	0.14
1397	201-252	2338-2453	-2.07	0.14
1398	201-252	2372-2487	6.44	0.22
1399	201-252	2395-2510	4.97	0.2
1400	201-252	2429-2544	6.13	0.22
1401	201-252	2452-2567	0.51	0.17
1402	201-252	2486-2601	10.3	0.32
1403	201-252	2509-2624	7.34	0.24
1404	201-252	2543-2658	9.24	0.28
1405	201-252	2566-2681	8.78	0.26
1406	201-252	2600-2715	5.42	0.22
1407	201-252	2623-2738	3.85	0.2
1408	201-252	2657-2772	-10.63	0.1
1409	201-252	2680-2795	-6.62	0.14
1410	201-252	2714-2829	-12.69	0.1
1411	217-268	58-173	8.99	0.26
1412	217-268	92-207	3.26	0.2
1413	217-268	115-230	7.8	0.24
1414	217-268	149-264	15.79	0.42
1415	217-268	172-287	22.45	0.59
1416	217-268	206-321	28.58	0.71
1417	217-268	229-344	25.53	0.66
1418	217-268	263-378	15.75	0.42
1419	217-268	286-401	14.47	0.4
1420	217-268	320-435	21.66	0.57
1421	217-268	343-458	23.84	0.61
1422	217-268	377-492	17.56	0.47
1423	217-268	400-515	12.37	0.35
1424	217-268	434-549	9.75	0.28
1425	217-268	457-572	11.44	0.33
1426	217-268	491-606	14.24	0.4
1427	217-268	514-629	11.43	0.33
1428	217-268	548-663	7.15	0.24
1429	217-268	571-686	9.9	0.28
1430	217-268	605-720	9.55	0.28
1431	217-268	628-743	6.67	0.22
1432	217-268	662-777	5.71	0.22
1433	217-268	685-800	10.9	0.32
1434	217-268	719-834	5.56	0.22
1435	217-268	742-857	7.58	0.24
1436	217-268	776-891	13.51	0.37
1437	217-268	799-914	21.87	0.57
1438	217-268	833-948	11.58	0.33
1439	217-268	856-971	5.82	0.22
1440	217-268	890-1005	8.05	0.26
1441	217-268	913-1028	9.73	0.28
1442	217-268	947-1062	8.34	0.26
1443	217-268	970-1085	4.42	0.2
1444	217-268	1004-1119	15.92	0.42
1445	217-268	1027-1142	16.36	0.45
1446	217-268	1061-1176	6.55	0.22
1447	217-268	1084-1199	2.64	0.17
1448	217-268	1118-1233	6.17	0.22
1449	217-268	1141-1256	8.39	0.26
1450	217-268	1175-1290	11.72	0.33
1451	217-268	1198-1313	13.94	0.37
1452	217-268	1232-1347	8.97	0.26
1453	217-268	1255-1370	5.44	0.22
1454	217-268	1289-1404	9.77	0.28
1455	217-268	1312-1427	9.11	0.28
1456	217-268	1346-1461	0.02	0.17
1457	217-268	1369-1484	-0.58	0.17
1458	217-268	1403-1518	-1.78	0.14
1459	217-268	1426-1541	-2.25	0.14
1460	217-268	1460-1575	1.24	0.17
1461	217-268	1483-1598	4.13	0.2
1462	217-268	1517-1632	9.72	0.28
1463	217-268	1540-1655	6.66	0.22
1464	217-268	1574-1689	4.52	0.2
1465	217-268	1597-1712	3.01	0.2
1466	217-268	1631-1746	5	0.22
1467	217-268	1654-1769	8.42	0.26
1468	217-268	1688-1803	10.72	0.32
1469	217-268	1711-1826	13.88	0.37
1470	217-268	1745-1860	16.31	0.45
1471	217-268	1768-1883	16.08	0.45
1472	217-268	1802-1917	5.21	0.22
1473	217-268	1825-1940	2.65	0.17
1474	217-268	1859-1974	4.28	0.2
1475	217-268	1882-1997	6.04	0.22
1476	217-268	1916-2031	3.96	0.2
1477	217-268	1939-2054	7.67	0.24
1478	217-268	1973-2088	13.39	0.37
1479	217-268	1996-2111	6.68	0.22
1480	217-268	2030-2145	-1.03	0.14
1481	217-268	2053-2168	-0.71	0.17
1482	217-268	2087-2202	11.71	0.33
1483	217-268	2110-2225	12.65	0.35
1484	217-268	2144-2259	12.2	0.35
1485	217-268	2167-2282	12.97	0.35
1486	217-268	2201-2316	4.79	0.2
1487	217-268	2224-2339	2.52	0.17
1488	217-268	2258-2373	-0.57	0.17
1489	217-268	2281-2396	-0.97	0.17
1490	217-268	2315-2430	-6.74	0.14
1491	217-268	2338-2453	4.36	0.2
1492	217-268	2372-2487	6.05	0.22
1493	217-268	2395-2510	3.71	0.2
1494	217-268	2429-2544	2.55	0.17
1495	217-268	2452-2567	2.12	0.17
1496	217-268	2486-2601	8.08	0.26
1497	217-268	2509-2624	7.47	0.24
1498	217-268	2543-2658	6.87	0.22
1499	217-268	2566-2681	5.65	0.22
1500	217-268	2600-2715	-1.81	0.14
1501	217-268	2623-2738	-2.3	0.14
1502	217-268	2657-2772	-5.5	0.14
1503	217-268	2680-2795	-4.28	0.14
1504	217-268	2714-2829	-10.23	0.1
1505	226-277	58-173	15.55	0.42
1506	226-277	92-207	7.33	0.24
1507	226-277	115-230	11.31	0.33
1508	226-277	149-264	20.6	0.54
1509	226-277	172-287	29.57	0.73
1510	226-277	206-321	41.31	0.89
1511	226-277	229-344	38.95	0.85
1512	226-277	263-378	30.9	0.75
1513	226-277	286-401	26.27	0.67
1514	226-277	320-435	32.68	0.77
1515	226-277	343-458	37.31	0.84
1516	226-277	377-492	31	0.75
1517	226-277	400-515	24.89	0.63
1518	226-277	434-549	17.75	0.47
1519	226-277	457-572	16.24	0.45
1520	226-277	491-606	19.59	0.52
1521	226-277	514-629	19.87	0.52
1522	226-277	548-663	13.03	0.37
1523	226-277	571-686	16.43	0.45
1524	226-277	605-720	16.87	0.45
1525	226-277	628-743	12.93	0.35
1526	226-277	662-777	9.21	0.28
1527	226-277	685-800	16.64	0.45
1528	226-277	719-834	11.84	0.33
1529	226-277	742-857	12.27	0.35
1530	226-277	776-891	17.58	0.47
1531	226-277	799-914	28.37	0.71
1532	226-277	833-948	22.45	0.59
1533	226-277	856-971	16.69	0.45
1534	226-277	890-1005	13.21	0.37
1535	226-277	913-1028	13.37	0.37
1536	226-277	947-1062	14.51	0.4
1537	226-277	970-1085	8.62	0.26
1538	226-277	1004-1119	20.65	0.54
1539	226-277	1027-1142	23.65	0.61
1540	226-277	1061-1176	15.3	0.42
1541	226-277	1084-1199	8.47	0.26
1542	226-277	1118-1233	8.72	0.26
1543	226-277	1141-1256	12.23	0.35
1544	226-277	1175-1290	16.39	0.45
1545	226-277	1198-1313	20.86	0.54
1546	226-277	1232-1347	16.26	0.45
1547	226-277	1255-1370	13.1	0.37
1548	226-277	1289-1404	14.07	0.4
1549	226-277	1312-1427	15.71	0.42
1550	226-277	1346-1461	4.61	0.2
1551	226-277	1369-1484	4.35	0.2
1552	226-277	1403-1518	-5	0.14
1553	226-277	1426-1541	-4.91	0.14
1554	226-277	1460-1575	0.34	0.17
1555	226-277	1483-1598	3.38	0.2
1556	226-277	1517-1632	15.6	0.42
1557	226-277	1540-1655	12.53	0.35
1558	226-277	1574-1689	7.89	0.24
1559	226-277	1597-1712	6.09	0.22
1560	226-277	1631-1746	8.64	0.26
1561	226-277	1654-1769	12	0.35
1562	226-277	1688-1803	17.99	0.47
1563	226-277	1711-1826	20.81	0.54
1564	226-277	1745-1860	24.86	0.63
1565	226-277	1768-1883	26.29	0.67
1566	226-277	1802-1917	12.63	0.35
1567	226-277	1825-1940	9.14	0.28
1568	226-277	1859-1974	6.6	0.22
1569	226-277	1882-1997	9.05	0.28
1570	226-277	1916-2031	6.26	0.22
1571	226-277	1939-2054	10.56	0.32
1572	226-277	1973-2088	19.05	0.52
1573	226-277	1996-2111	13.8	0.37
1574	226-277	2030-2145	3.75	0.2
1575	226-277	2053-2168	-1.34	0.14
1576	226-277	2087-2202	13.75	0.37
1577	226-277	2110-2225	18.53	0.5
1578	226-277	2144-2259	19.17	0.52
1579	226-277	2167-2282	21.99	0.57
1580	226-277	2201-2316	13.72	0.37
1581	226-277	2224-2339	8.56	0.26
1582	226-277	2258-2373	1.27	0.17
1583	226-277	2281-2396	-0.42	0.17
1584	226-277	2315-2430	-10.49	0.1
1585	226-277	2338-2453	2.96	0.17
1586	226-277	2372-2487	8.62	0.26
1587	226-277	2395-2510	6.2	0.22
1588	226-277	2429-2544	6.06	0.22
1589	226-277	2452-2567	2.09	0.17
1590	226-277	2486-2601	13.04	0.37
1591	226-277	2509-2624	10.67	0.32
1592	226-277	2543-2658	11.33	0.33
1593	226-277	2566-2681	9.72	0.28
1594	226-277	2600-2715	1.58	0.17
1595	226-277	2623-2738	0.29	0.17
1596	226-277	2657-2772	-10.99	0.1
1597	226-277	2680-2795	-7.99	0.14
1598	226-277	2714-2829	-16.3	0.1
1599	242-293	58-173	10.51	0.32
1600	242-293	92-207	5.06	0.22
1601	242-293	115-230	7.68	0.24
1602	242-293	149-264	14.27	0.4
1603	242-293	172-287	20.39	0.54
1604	242-293	206-321	28.52	0.71
1605	242-293	229-344	26.97	0.67
1606	242-293	263-378	21.06	0.57
1607	242-293	286-401	17.97	0.47
1608	242-293	320-435	22.34	0.59
1609	242-293	343-458	25.62	0.66
1610	242-293	377-492	21.32	0.57
1611	242-293	400-515	16.94	0.45
1612	242-293	434-549	12.18	0.35
1613	242-293	457-572	11.23	0.33
1614	242-293	491-606	13.61	0.37
1615	242-293	514-629	13.71	0.37
1616	242-293	548-663	8.74	0.26
1617	242-293	571-686	11.16	0.33
1618	242-293	605-720	11.65	0.33
1619	242-293	628-743	8.83	0.26
1620	242-293	662-777	6.43	0.22
1621	242-293	685-800	11.35	0.33
1622	242-293	719-834	8.24	0.26
1623	242-293	742-857	8.36	0.26
1624	242-293	776-891	11.94	0.33
1625	242-293	799-914	19.65	0.52
1626	242-293	833-948	15.58	0.42
1627	242-293	856-971	11.09	0.33
1628	242-293	890-1005	9.13	0.28
1629	242-293	913-1028	9.29	0.28
1630	242-293	947-1062	10.11	0.32
1631	242-293	970-1085	5.76	0.22
1632	242-293	1004-1119	14.22	0.4
1633	242-293	1027-1142	16.58	0.45
1634	242-293	1061-1176	10.5	0.32
1635	242-293	1084-1199	5.62	0.22
1636	242-293	1118-1233	6.02	0.22
1637	242-293	1141-1256	8.38	0.26
1638	242-293	1175-1290	11.16	0.33
1639	242-293	1198-1313	14.39	0.4
1640	242-293	1232-1347	11.17	0.33
1641	242-293	1255-1370	8.66	0.26
1642	242-293	1289-1404	9.58	0.28
1643	242-293	1312-1427	10.67	0.32
1644	242-293	1346-1461	3.3	0.2
1645	242-293	1369-1484	2.86	0.17
1646	242-293	1403-1518	-3.47	0.14
1647	242-293	1426-1541	-3.34	0.14
1648	242-293	1460-1575	0.04	0.17
1649	242-293	1483-1598	2.34	0.17
1650	242-293	1517-1632	10.72	0.32
1651	242-293	1540-1655	8.65	0.26
1652	242-293	1574-1689	5.46	0.22
1653	242-293	1597-1712	4.3	0.2
1654	242-293	1631-1746	5.79	0.22
1655	242-293	1654-1769	8.27	0.26
1656	242-293	1688-1803	12.39	0.35
1657	242-293	1711-1826	14.01	0.4
1658	242-293	1745-1860	17.27	0.47
1659	242-293	1768-1883	18.25	0.5
1660	242-293	1802-1917	8.7	0.26
1661	242-293	1825-1940	6.18	0.22
1662	242-293	1859-1974	4.6	0.2
1663	242-293	1882-1997	6.19	0.22
1664	242-293	1916-2031	4.37	0.2
1665	242-293	1939-2054	7.07	0.24
1666	242-293	1973-2088	13.16	0.37
1667	242-293	1996-2111	9.54	0.28
1668	242-293	2030-2145	2.49	0.17
1669	242-293	2053-2168	-1	0.14
1670	242-293	2087-2202	9.53	0.28
1671	242-293	2110-2225	12.75	0.35
1672	242-293	2144-2259	13.12	0.37
1673	242-293	2167-2282	15.22	0.42
1674	242-293	2201-2316	9.35	0.28
1675	242-293	2224-2339	5.73	0.22
1676	242-293	2258-2373	0.93	0.17
1677	242-293	2281-2396	-0.4	0.17
1678	242-293	2315-2430	-7.33	0.14
1679	242-293	2338-2453	1.86	0.17
1680	242-293	2372-2487	6.21	0.22
1681	242-293	2395-2510	4.14	0.2
1682	242-293	2429-2544	4.06	0.2
1683	242-293	2452-2567	1.5	0.17
1684	242-293	2486-2601	9.03	0.28
1685	242-293	2509-2624	7.42	0.24
1686	242-293	2543-2658	7.7	0.24
1687	242-293	2566-2681	6.85	0.22
1688	242-293	2600-2715	0.92	0.17
1689	242-293	2623-2738	0.12	0.17
1690	242-293	2657-2772	-7.55	0.14
1691	242-293	2680-2795	-5.24	0.14
1692	242-293	2714-2829	-11.25	0.1
1693	251-302	58-173	10.97	0.32
1694	251-302	92-207	4.71	0.2
1695	251-302	115-230	8.83	0.26
1696	251-302	149-264	16.95	0.45
1697	251-302	172-287	24.08	0.63
1698	251-302	206-321	31.99	0.76
1699	251-302	229-344	29.34	0.73
1700	251-302	263-378	20.83	0.54
1701	251-302	286-401	18.31	0.5
1702	251-302	320-435	24.71	0.63
1703	251-302	343-458	27.8	0.69
1704	251-302	377-492	21.89	0.57
1705	251-302	400-515	16.52	0.45
1706	251-302	434-549	12.39	0.35
1707	251-302	457-572	12.75	0.35
1708	251-302	491-606	15.52	0.42
1709	251-302	514-629	14.09	0.4
1710	251-302	548-663	9.06	0.28
1711	251-302	571-686	11.89	0.33
1712	251-302	605-720	11.86	0.33
1713	251-302	628-743	8.69	0.26
1714	251-302	662-777	6.84	0.22
1715	251-302	685-800	12.4	0.35
1716	251-302	719-834	7.79	0.24
1717	251-302	742-857	9.05	0.28
1718	251-302	776-891	14.42	0.4
1719	251-302	799-914	23.21	0.61
1720	251-302	833-948	15.26	0.42
1721	251-302	856-971	9.73	0.28
1722	251-302	890-1005	9.63	0.28
1723	251-302	913-1028	10.6	0.32
1724	251-302	947-1062	10.41	0.32
1725	251-302	970-1085	5.9	0.22
1726	251-302	1004-1119	16.78	0.45
1727	251-302	1027-1142	18.33	0.5
1728	251-302	1061-1176	9.58	0.28
1729	251-302	1084-1199	4.81	0.2
1730	251-302	1118-1233	6.83	0.22
1731	251-302	1141-1256	9.4	0.28
1732	251-302	1175-1290	12.89	0.35
1733	251-302	1198-1313	15.86	0.42
1734	251-302	1232-1347	11.3	0.33
1735	251-302	1255-1370	8.07	0.26
1736	251-302	1289-1404	10.96	0.32
1737	251-302	1312-1427	11.11	0.33
1738	251-302	1346-1461	1.83	0.17
1739	251-302	1369-1484	1.39	0.17
1740	251-302	1403-1518	-3.01	0.14
1741	251-302	1426-1541	-3.19	0.14
1742	251-302	1460-1575	0.81	0.17
1743	251-302	1483-1598	3.61	0.2
1744	251-302	1517-1632	11.43	0.33
1745	251-302	1540-1655	8.55	0.26
1746	251-302	1574-1689	5.55	0.22
1747	251-302	1597-1712	4.16	0.2
1748	251-302	1631-1746	6.19	0.22
1749	251-302	1654-1769	9.33	0.28
1750	251-302	1688-1803	13.07	0.37
1751	251-302	1711-1826	15.73	0.42
1752	251-302	1745-1860	18.76	0.5
1753	251-302	1768-1883	19.21	0.52
1754	251-302	1802-1917	7.8	0.24
1755	251-302	1825-1940	5.08	0.22
1756	251-302	1859-1974	4.99	0.2
1757	251-302	1882-1997	6.88	0.22
1758	251-302	1916-2031	4.77	0.2
1759	251-302	1939-2054	8.39	0.26
1760	251-302	1973-2088	14.81	0.4
1761	251-302	1996-2111	9.03	0.28
1762	251-302	2030-2145	0.97	0.17
1763	251-302	2053-2168	-0.86	0.17
1764	251-302	2087-2202	11.88	0.33
1765	251-302	2110-2225	14.24	0.4
1766	251-302	2144-2259	14.28	0.4
1767	251-302	2167-2282	15.76	0.42
1768	251-302	2201-2316	8.02	0.26
1769	251-302	2224-2339	4.7	0.2
1770	251-302	2258-2373	0.16	0.17
1771	251-302	2281-2396	-0.76	0.17
1772	251-302	2315-2430	-7.76	0.14
1773	251-302	2338-2453	3.58	0.2
1774	251-302	2372-2487	6.79	0.22
1775	251-302	2395-2510	4.4	0.2
1776	251-302	2429-2544	3.8	0.2
1777	251-302	2452-2567	2.02	0.17
1778	251-302	2486-2601	9.62	0.28
1779	251-302	2509-2624	8.33	0.26
1780	251-302	2543-2658	8.15	0.26
1781	251-302	2566-2681	6.93	0.22
1782	251-302	2600-2715	-0.52	0.17
1783	251-302	2623-2738	-1.21	0.14
1784	251-302	2657-2772	-7.33	0.14
1785	251-302	2680-2795	-5.45	0.14
1786	251-302	2714-2829	-12.06	0.1
1787	267-318	58-173	19.26	0.52
1788	267-318	92-207	10.08	0.32
1789	267-318	115-230	11.98	0.33
1790	267-318	149-264	20.93	0.54
1791	267-318	172-287	30.62	0.75
1792	267-318	206-321	46.56	0.92
1793	267-318	229-344	45.95	0.92
1794	267-318	263-378	40.15	0.88
1795	267-318	286-401	33.05	0.79
1796	267-318	320-435	37.56	0.84
1797	267-318	343-458	43.82	0.91
1798	267-318	377-492	38.8	0.85
1799	267-318	400-515	33.04	0.79
1800	267-318	434-549	22.34	0.59
1801	267-318	457-572	17.86	0.47
1802	267-318	491-606	21.73	0.57
1803	267-318	514-629	25.01	0.66
1804	267-318	548-663	15.98	0.42
1805	267-318	571-686	19.75	0.52
1806	267-318	605-720	21.49	0.57
1807	267-318	628-743	17.08	0.47
1808	267-318	662-777	10.94	0.32
1809	267-318	685-800	19.77	0.52
1810	267-318	719-834	16.04	0.45
1811	267-318	742-857	14.2	0.4
1812	267-318	776-891	17.47	0.47
1813	267-318	799-914	29.7	0.73
1814	267-318	833-948	29.6	0.73
1815	267-318	856-971	24	0.61
1816	267-318	890-1005	16.06	0.45
1817	267-318	913-1028	14.83	0.4
1818	267-318	947-1062	17.9	0.47
1819	267-318	970-1085	10.42	0.32
1820	267-318	1004-1119	21.94	0.57
1821	267-318	1027-1142	27.35	0.69
1822	267-318	1061-1176	21.66	0.57
1823	267-318	1084-1199	12.23	0.35
1824	267-318	1118-1233	9.66	0.28
1825	267-318	1141-1256	13.85	0.37
1826	267-318	1175-1290	17.62	0.47
1827	267-318	1198-1313	24.17	0.63
1828	267-318	1232-1347	20.85	0.54
1829	267-318	1255-1370	17.97	0.47
1830	267-318	1289-1404	15.18	0.42
1831	267-318	1312-1427	19.53	0.52
1832	267-318	1346-1461	8.95	0.26
1833	267-318	1369-1484	8.39	0.26
1834	267-318	1403-1518	-7.19	0.14
1835	267-318	1426-1541	-6.55	0.14
1836	267-318	1460-1575	-1.22	0.14
1837	267-318	1483-1598	1.89	0.17
1838	267-318	1517-1632	18.89	0.5
1839	267-318	1540-1655	16.52	0.45
1840	267-318	1574-1689	10.17	0.32
1841	267-318	1597-1712	7.88	0.24
1842	267-318	1631-1746	10.14	0.32
1843	267-318	1654-1769	13.57	0.37
1844	267-318	1688-1803	21.64	0.57
1845	267-318	1711-1826	23.52	0.61
1846	267-318	1745-1860	29.29	0.73
1847	267-318	1768-1883	32.2	0.77
1848	267-318	1802-1917	18.2	0.5
1849	267-318	1825-1940	13.71	0.37
1850	267-318	1859-1974	7.67	0.24
1851	267-318	1882-1997	10.35	0.32
1852	267-318	1916-2031	6.99	0.22
1853	267-318	1939-2054	10.82	0.32
1854	267-318	1973-2088	21.6	0.57
1855	267-318	1996-2111	19.1	0.52
1856	267-318	2030-2145	7.54	0.24
1857	267-318	2053-2168	-2.29	0.14
1858	267-318	2087-2202	13.08	0.37
1859	267-318	2110-2225	21.08	0.57
1860	267-318	2144-2259	22.25	0.59
1861	267-318	2167-2282	27.52	0.69
1862	267-318	2201-2316	20.28	0.54
1863	267-318	2224-2339	13.05	0.37
1864	267-318	2258-2373	3.3	0.2
1865	267-318	2281-2396	0.23	0.17
1866	267-318	2315-2430	-12.99	0.1
1867	267-318	2338-2453	0.24	0.17
1868	267-318	2372-2487	10.09	0.32
1869	267-318	2395-2510	7.56	0.24
1870	267-318	2429-2544	8.21	0.26
1871	267-318	2452-2567	1.65	0.17
1872	267-318	2486-2601	15.62	0.42
1873	267-318	2509-2624	11.99	0.33
1874	267-318	2543-2658	13.94	0.37
1875	267-318	2566-2681	12.53	0.35
1876	267-318	2600-2715	5.13	0.22
1877	267-318	2623-2738	3.07	0.2
1878	267-318	2657-2772	-14.65	0.1
1879	267-318	2680-2795	-9.82	0.1
1880	267-318	2714-2829	-19.44	0.1
1881	276-327	58-173	9.04	0.28
1882	276-327	92-207	3.85	0.2
1883	276-327	115-230	7.65	0.24
1884	276-327	149-264	14.93	0.4
1885	276-327	172-287	21.02	0.57
1886	276-327	206-321	27.46	0.69
1887	276-327	229-344	24.96	0.63
1888	276-327	263-378	17.09	0.47
1889	276-327	286-401	15.23	0.42
1890	276-327	320-435	20.97	0.54
1891	276-327	343-458	23.56	0.61
1892	276-327	377-492	18.29	0.5
1893	276-327	400-515	13.4	0.37
1894	276-327	434-549	10.33	0.32
1895	276-327	457-572	11.04	0.33
1896	276-327	491-606	13.41	0.37
1897	276-327	514-629	11.77	0.33
1898	276-327	548-663	7.46	0.24
1899	276-327	571-686	9.94	0.28
1900	276-327	605-720	9.89	0.28
1901	276-327	628-743	7.08	0.24
1902	276-327	662-777	5.88	0.22
1903	276-327	685-800	10.38	0.32
1904	276-327	719-834	6.43	0.22
1905	276-327	742-857	7.69	0.24
1906	276-327	776-891	12.58	0.35
1907	276-327	799-914	20.24	0.54
1908	276-327	833-948	12.64	0.35
1909	276-327	856-971	7.46	0.24
1910	276-327	890-1005	8.14	0.26
1911	276-327	913-1028	9.16	0.28
1912	276-327	947-1062	8.86	0.26
1913	276-327	970-1085	4.91	0.2
1914	276-327	1004-1119	14.49	0.4
1915	276-327	1027-1142	15.81	0.42
1916	276-327	1061-1176	7.64	0.24
1917	276-327	1084-1199	3.68	0.2
1918	276-327	1118-1233	5.89	0.22
1919	276-327	1141-1256	8.01	0.26
1920	276-327	1175-1290	11.07	0.33
1921	276-327	1198-1313	13.51	0.37
1922	276-327	1232-1347	9.34	0.28
1923	276-327	1255-1370	6.28	0.22
1924	276-327	1289-1404	9.44	0.28
1925	276-327	1312-1427	9.18	0.28
1926	276-327	1346-1461	1.2	0.17
1927	276-327	1369-1484	0.7	0.17
1928	276-327	1403-1518	-2.44	0.14
1929	276-327	1426-1541	-2.62	0.14
1930	276-327	1460-1575	0.76	0.17
1931	276-327	1483-1598	3.34	0.2
1932	276-327	1517-1632	9.6	0.28
1933	276-327	1540-1655	7.04	0.24
1934	276-327	1574-1689	4.61	0.2
1935	276-327	1597-1712	3.57	0.2
1936	276-327	1631-1746	5.18	0.22
1937	276-327	1654-1769	7.98	0.24
1938	276-327	1688-1803	11.09	0.33
1939	276-327	1711-1826	13.23	0.37
1940	276-327	1745-1860	16.02	0.45
1941	276-327	1768-1883	16.25	0.45
1942	276-327	1802-1917	6.19	0.22
1943	276-327	1825-1940	3.9	0.2
1944	276-327	1859-1974	4.3	0.2
1945	276-327	1882-1997	5.84	0.22
1946	276-327	1916-2031	4.19	0.2
1947	276-327	1939-2054	7.21	0.24
1948	276-327	1973-2088	12.67	0.35
1949	276-327	1996-2111	7.29	0.24
1950	276-327	2030-2145	0.43	0.17
1951	276-327	2053-2168	-0.66	0.17
1952	276-327	2087-2202	10.53	0.32
1953	276-327	2110-2225	12.17	0.35
1954	276-327	2144-2259	12.13	0.35
1955	276-327	2167-2282	13.22	0.37
1956	276-327	2201-2316	6.23	0.22
1957	276-327	2224-2339	3.52	0.2
1958	276-327	2258-2373	-0.06	0.17
1959	276-327	2281-2396	-0.83	0.17
1960	276-327	2315-2430	-6.54	0.14
1961	276-327	2338-2453	3.34	0.2
1962	276-327	2372-2487	5.99	0.22
1963	276-327	2395-2510	3.58	0.2
1964	276-327	2429-2544	3.03	0.2
1965	276-327	2452-2567	1.85	0.17
1966	276-327	2486-2601	8.19	0.26
1967	276-327	2509-2624	7.19	0.24
1968	276-327	2543-2658	6.74	0.22
1969	276-327	2566-2681	5.85	0.22
1970	276-327	2600-2715	-1.01	0.14
1971	276-327	2623-2738	-1.43	0.14
1972	276-327	2657-2772	-6.01	0.14
1973	276-327	2680-2795	-4.39	0.14
1974	276-327	2714-2829	-10.24	0.1
1975	292-343	58-173	16.99	0.45
1976	292-343	92-207	8.29	0.26
1977	292-343	115-230	12.33	0.35
1978	292-343	149-264	22.14	0.59
1979	292-343	172-287	31.65	0.76
1980	292-343	206-321	44.55	0.91
1981	292-343	229-344	42.21	0.9
1982	292-343	263-378	34.42	0.8
1983	292-343	286-401	29.05	0.73
1984	292-343	320-435	35.33	0.81
1985	292-343	343-458	40.63	0.88
1986	292-343	377-492	34.2	0.8
1987	292-343	400-515	27.65	0.69
1988	292-343	434-549	19.67	0.52
1989	292-343	457-572	17.57	0.47
1990	292-343	491-606	20.95	0.54
1991	292-343	514-629	21.82	0.57
1992	292-343	548-663	14.42	0.4
1993	292-343	571-686	17.97	0.47
1994	292-343	605-720	18.54	0.5
1995	292-343	628-743	14.27	0.4
1996	292-343	662-777	10.15	0.32
1997	292-343	685-800	17.89	0.47
1998	292-343	719-834	13.35	0.37
1999	292-343	742-857	13.49	0.37
[truncated: 4,205 more rows]
