# Supplementary material for: Hexokinase 2 is an RNA-binding protein that regulates mRNA translation independently of glycolysis and induces melanoma cell proliferation
Source: PLoS Biol. 2025 Sep 16;23(9):e3003364. doi: 10.1371/journal.pbio.3003364 (PMC12494293; doi:10.1371/journal.pbio.3003364)
Supplement: S12 Data — Individual numerical values for panels S8A and S8B Fig. (XLSX) [file pbio.3003364.s027.xlsx]

## Sheet: Fig. S8A
	Glucose [mM]
	500	50	25	5	1	0
Replicate 1	1	0.80197	0.8632	1.86912	1.55668	0.92998
Replicate 2	1	0.8902	0.94396	1.1438	1.07278	0.80256
Replicate 3	1	1.09071	0.99448	0.96421	1.45173	1.50381

## Sheet: Fig. S8B
	G6P [mM]
	0	50
Replicate 1	1	0.89216
Replicate 2	1	0.92131
Replicate 3	1	0.5646
