# Supplementary material for: Hexokinase 2 is an RNA-binding protein that regulates mRNA translation independently of glycolysis and induces melanoma cell proliferation
Source: PLoS Biol. 2025 Sep 16;23(9):e3003364. doi: 10.1371/journal.pbio.3003364 (PMC12494293; doi:10.1371/journal.pbio.3003364)
Supplement: S13 Data — Individual numerical values for panels S9B Fig. (XLSX) [file pbio.3003364.s028.xlsx]

## Sheet: Fig. S9B
Number of spots/cell
siCtrl	siSOX10
11	1
5	0
18	1
6	0
5	2
3	0
6	4
9	1
3	2
8	0
1	0
14	1
4	2
3	2
2	0
1	1
1	3
2	1
1	3
2	2
2	1
6	3
5	2
23	1
1	2
5	1
17	1
10	0
9	1
4	1
1	0
17	2
21	3
4	1
4	2
3	3
2	1
6	0
	2
	2
	1
	2
	2
	2
	6

## Sheet: Fig. S9C
	siCTRL	siSOX10
Replicate 1	1	0.2186
Replicate 2	1	0.37
Replicate 3	1	0.31355
