# Supplementary material for: Hexokinase 2 is an RNA-binding protein that regulates mRNA translation independently of glycolysis and induces melanoma cell proliferation
Source: PLoS Biol. 2025 Sep 16;23(9):e3003364. doi: 10.1371/journal.pbio.3003364 (PMC12494293; doi:10.1371/journal.pbio.3003364)
Supplement: S14 Data — Individual numerical values for panels S10A Fig. (XLSX) [file pbio.3003364.s029.xlsx]

## Sheet: Fig. S10A
Time (Hour)	Empty + shCTRL			Empty + shHK2			ΔUTR SOX10 + shCTRL			ΔUTR SOX10 + shHK2
	Replicate 1	Replicate 2	Replicate 3	Replicate 1	Replicate 2	Replicate 3	Replicate 1	Replicate 2	Replicate 3	Replicate 1	Replicate 2	Replicate 3
0	0	0	0	0	0	0	0	0	0	0	0	0
12	37.3336	24.9611	31.3649	24.8166	21.7172	28.6282	31.0684	22.8954	33.4278	17.3927	16.5445	24.3635
24	54.7518	37.9202	46.2184	33.3532	33.3359	38.6543	40.9258	34.9228	48.0558	23.5692	22.497	30.6982
36	65.7006	50.5733	55.7883	42.3514	42.433	46.5875	47.1814	46.3413	54.4297	29.1696	29.8815	36.7315
48	74.4233	59.0057	62.4712	49.3626	48.3404	50.9252	51.5757	52.1012	59.1892	33.7163	34.052	40.2276
60	80.4732	67.853	65.7675	54.9956	60.1981	55.0154	55.5738	65.4866	63.3993	39.6035	41.6905	44.1529
72	82.1002	69.6523	67.9416	57.7563	64.1666	58.4696	56.7709	66.9853	65.333	43.658	44.2664	46.3792
